# Supplementary material for: Transcriptome Profiling Reveals Differences Between Rainbow Trout Eggs with High and Low Potential for Gynogenesis
Source: Genes (Basel). 2025 Jul 8;16(7):803. doi: 10.3390/genes16070803 (PMC12294859; doi:10.3390/genes16070803)
Supplement: Supplementary file 1 [file genes-16-00803-s001.zip]

Archive with 7 entries (7 files):
- Supplementary File 1.pdf
- Supplementary File 2.xlsx
- Supplementary File 3.xlsx
- Supplementary FIle 4.xlsx
- Supplementary FIle 5.xlsx
- Supplementary File 6.xlsx
- Supplementary Table 1.pdf
