# Supplementary material for: Transcriptome Profiling Reveals Differences Between Rainbow Trout Eggs with High and Low Potential for Gynogenesis
Source: Genes (Basel). 2025 Jul 8;16(7):803. doi: 10.3390/genes16070803 (PMC12294859; doi:10.3390/genes16070803)
Supplement: Supplementary file 1 [file genes-16-00803-s001.zip › Supplementary File 2.xlsx]

## Sheet: Genes expression
			Normalized counts (expression value)
Gene_ID	Gene_symbol	BaseMean (mean expression)	G_17	G_18	G_19	G_20	G_22	G_23	G_24
ENSOMYG00000058692	0	12.7833	12.7691	19.1472	18.8816	10.3554	17.5442	3.24966	7.536
ENSOMYG00000028370	rem2	48.3579	44.6918	78.982	71.7503	33.1374	64.3288	21.1228	24.492
ENSOMYG00000012474	0	92.6408	97.8963	40.6877	13.2172	134.621	49.7086	155.984	156.372
ENSOMYG00000030648	lrrc47	6683.41	7042.15	7936.5	7616.86	6470.07	7045.47	4866.37	5806.48
ENSOMYG00000008084	hesx1	1307.7	1308.83	1675.38	1688.02	1250.94	1339.21	921.279	970.259
ENSOMYG00000040771	irs2a	205.447	257.51	0	1.88816	275.454	0	443.579	459.696
ENSOMYG00000033926	0	9.60635	10.6409	0	0	14.4976	0	19.498	22.608
ENSOMYG00000033636	TMEM97	52.1451	46.82	0	13.2172	60.0615	5.84807	142.985	96.0839
ENSOMYG00000038502	pla2g12a	54.877	53.2045	40.6877	37.7633	55.9193	52.6327	77.9918	65.94
ENSOMYG00000029558	0	176.857	174.511	110.096	139.724	182.256	134.506	274.596	222.312
ENSOMYG00000008735	0	147.314	85.1272	31.1141	35.8751	153.26	116.961	316.842	292.02
ENSOMYG00000021907	myrip	13.7408	12.7691	21.5406	20.7698	14.4976	16.0822	4.87449	5.652
ENSOMYG00000046739	prlhr2a	274.825	263.894	126.85	194.481	363.476	225.151	365.587	384.336
ENSOMYG00000047671	pgam5	880.81	1093.88	280.027	211.474	965.126	413.751	1922.17	1279.24
ENSOMYG00000013943	ppdpfa	859.274	602.275	490.646	470.153	971.339	793.876	1322.61	1364.02
ENSOMYG00000049970	0	10.5624	12.7691	16.7538	13.2172	6.21326	16.0822	3.24966	5.652
ENSOMYG00000041565	GATA2	693.977	412.867	117.276	50.9804	938.202	217.841	1353.48	1767.19
ENSOMYG00000011197	0	6697.01	6244.08	5710.64	5456.8	7816.28	5405.08	7922.67	8323.51
ENSOMYG00000019666	fstl3	98.7835	127.691	129.243	124.619	76.6302	121.348	42.2456	69.708
ENSOMYG00000047834	0	270.057	251.125	325.502	381.409	256.815	293.866	181.981	199.704
ENSOMYG00000059025	krr1	271.446	289.432	406.877	526.798	169.829	282.17	89.3656	135.648
ENSOMYG00000019786	alx1	27.8846	27.6663	11.967	1.88816	26.9241	4.38606	71.4925	50.868
ENSOMYG00000010770	ppm1ab	5.64121	6.38454	11.967	9.44082	0	11.6961	0	0
ENSOMYG00000003059	rasl11b	29.7787	21.2818	11.967	7.55266	47.635	23.3923	43.8704	52.752
ENSOMYG00000033887	0	679.904	783.17	1017.19	1098.91	555.051	669.604	386.709	248.688
ENSOMYG00000029481	fbxw11a	14173.2	13603.3	12974.6	11177.9	14452	14013.4	16687	16304.1
ENSOMYG00000046344	0	3084.46	2662.35	4523.52	4669.43	2354.82	3334.86	2177.27	1868.93
ENSOMYG00000024632	hoxd11a	132.8	117.05	291.994	215.251	86.9856	137.43	24.3724	56.52
ENSOMYG00000002736	0	133.801	102.153	186.685	217.139	107.696	160.822	58.4939	103.62
ENSOMYG00000008409	ttc25	266.375	261.766	205.832	243.573	302.379	235.385	333.09	282.6
ENSOMYG00000024604	0	100.865	114.922	19.1472	73.6384	124.265	55.5567	152.734	165.792
ENSOMYG00000008936	0	673.848	723.581	875.982	789.253	567.478	893.293	290.845	576.504
ENSOMYG00000055934	0	2.5567	2.12818	7.18018	5.66449	0	2.92404	0	0
ENSOMYG00000056007	0	5.87237	8.51272	9.57358	13.2172	2.07109	5.84807	0	1.884
ENSOMYG00000040123	gramd1c	32310.6	33248.6	36492.1	34349.5	32812.2	32777	27302	29192.6
ENSOMYG00000009608	si:dkey-192l18.9	18.2435	12.7691	14.3604	1.88816	28.9952	7.31009	34.1214	28.26
ENSOMYG00000030503	smurf2	178.588	129.819	138.817	132.172	205.037	169.594	248.599	226.08
ENSOMYG00000021255	0	1130.06	1236.47	919.064	817.575	1122.53	1040.96	1496.47	1277.35
ENSOMYG00000043901	0	8.53607	2.12818	2.39339	3.77633	10.3554	4.38606	17.8731	18.84
ENSOMYG00000033707	sox8a	136.537	144.716	71.8018	105.737	173.971	64.3288	191.73	203.472
ENSOMYG00000045236	0	201.507	219.203	143.604	105.737	192.611	134.506	290.845	324.048
ENSOMYG00000017298	ALDH1A1	1.76263	0	0	0	2.07109	0	6.49932	3.768
ENSOMYG00000014742	chchd1	105.415	100.024	138.817	135.948	109.768	108.189	58.4939	86.6639
ENSOMYG00000010321	0	62.5447	70.2299	81.3754	88.7437	51.7771	96.4932	34.1214	15.072
ENSOMYG00000011071	npr1a	176.213	170.254	224.979	226.58	124.265	201.759	146.235	139.416
ENSOMYG00000006533	0	219.808	68.1018	57.4415	132.172	300.307	156.436	407.832	416.364
ENSOMYG00000003792	hoxb7a	13.3341	8.51272	23.9339	35.8751	0	23.3923	1.62483	0
ENSOMYG00000047668	ANKLE2	4943.82	4882.04	5593.36	6878.58	4537.75	5361.22	2937.69	4416.09
ENSOMYG00000034234	0	10.8867	14.8973	23.9339	18.8816	6.21326	8.77211	1.62483	1.884
ENSOMYG00000025974	fam185a	79.6243	91.5117	105.309	143.501	60.0615	76.025	35.7463	45.216
ENSOMYG00000047525	0	16.4253	12.7691	2.39339	11.329	28.9952	4.38606	32.4966	22.608
ENSOMYG00000019381	tor3a	3.76169	2.12818	0	0	8.28434	0	6.49932	9.41999
ENSOMYG00000058027	0	21.3622	10.6409	0	6.60858	20.7109	17.5442	60.1187	33.912

## Sheet: Correlation analysis
Correlation				Pearson						Spearman
Trait		Gene	Gene_symbol	r	Significance	p	Benjamini-Hochberg Adjusted P value	Lower 95% CI	Upper 95% CI	rho	Significance	p	Lower 95% CI	Upper 95% CI
Survival_G	-	ENSOMYG00000058692	0	-0.989	***	2.32e-05	0.0012296	-0.998	-0.926	-1	***	3.968e -4	-1	-1
Survival_G	-	ENSOMYG00000028370	rem2	-0.982	***	8.555e-05	0.0022684	-0.997	-0.877	-1	***	3.968e -4	-1	-1
Survival_G	-	ENSOMYG00000012474	0	0.973	***	0.0002298	0.00294444	0.822	0.996	0.929	**	0.007	0.584	0.99
Survival_G	-	ENSOMYG00000030648	lrrc47	-0.967	***	0.0003818	0.00294444	-0.995	-0.785	-1	***	3.968e -4	-1	-1
Survival_G	-	ENSOMYG00000008084	hesx1	-0.962	***	0.000537	0.00294444	-0.995	-0.757	-0.964	**	0.003	-0.995	-0.771
Survival_G	-	ENSOMYG00000040771	irs2a	0.962	***	0.0005394	0.00294444	0.757	0.995	0.901	**	0.006	0.46	0.985
Survival_G	-	ENSOMYG00000033926	0	0.961	***	0.0005542	0.00294444	0.754	0.994	0.927	**	0.003	0.574	0.989
Survival_G	-	ENSOMYG00000033636	TMEM97	0.96	***	0.0006141	0.00294444	0.745	0.994	0.964	**	0.003	0.771	0.995
Survival_G	-	ENSOMYG00000038502	pla2g12a	0.954	***	0.0008598	0.00294444	0.712	0.993	0.964	**	0.003	0.771	0.995
Survival_G	-	ENSOMYG00000029558	0	0.953	***	0.0008749	0.00294444	0.711	0.993	0.964	**	0.003	0.771	0.995
Survival_G	-	ENSOMYG00000008735	0	0.952	***	0.0009381	0.00294444	0.703	0.993	0.964	**	0.003	0.771	0.995
Survival_G	-	ENSOMYG00000021907	myrip	-0.949	**	0.001	0.00294444	-0.993	-0.688	-0.964	**	0.003	-0.995	-0.771
Survival_G	-	ENSOMYG00000046739	prlhr2a	0.948	**	0.001	0.00294444	0.683	0.993	0.964	**	0.003	0.771	0.995
Survival_G	-	ENSOMYG00000047671	pgam5	0.946	**	0.001	0.00294444	0.671	0.992	0.929	**	0.007	0.584	0.99
Survival_G	-	ENSOMYG00000013943	ppdpfa	0.944	**	0.001	0.00294444	0.659	0.992	0.893	*	0.012	0.427	0.984
Survival_G	-	ENSOMYG00000049970	0	-0.944	**	0.001	0.00294444	-0.992	-0.658	-0.964	**	0.003	-0.995	-0.771
Survival_G	-	ENSOMYG00000041565	GATA2	0.943	**	0.001	0.00294444	0.658	0.992	0.929	**	0.007	0.584	0.99
Survival_G	-	ENSOMYG00000011197	0	0.942	**	0.001	0.00294444	0.652	0.992	0.821	*	0.034	0.179	0.973
Survival_G	-	ENSOMYG00000019666	fstl3	-0.94	**	0.002	0.0046087	-0.991	-0.64	-0.893	*	0.012	-0.984	-0.427
Survival_G	-	ENSOMYG00000047834	0	-0.939	**	0.002	0.0046087	-0.991	-0.637	-0.929	**	0.007	-0.99	-0.584
Survival_G	-	ENSOMYG00000059025	krr1	-0.938	**	0.002	0.0046087	-0.991	-0.63	-0.929	**	0.007	-0.99	-0.584
Survival_G	-	ENSOMYG00000019786	alx1	0.936	**	0.002	0.0046087	0.621	0.991	0.857	*	0.024	0.294	0.979
Survival_G	-	ENSOMYG00000010770	ppm1ab	-0.936	**	0.002	0.0046087	-0.991	-0.619	-0.927	**	0.003	-0.989	-0.574
Survival_G	-	ENSOMYG00000003059	rasl11b	0.929	**	0.003	0.00481818	0.584	0.99	0.821	*	0.034	0.179	0.973
Survival_G	-	ENSOMYG00000033887	0	-0.928	**	0.003	0.00481818	-0.99	-0.581	-0.893	*	0.012	-0.984	-0.427
Survival_G	-	ENSOMYG00000029481	fbxw11a	0.924	**	0.003	0.00481818	0.561	0.989	0.929	**	0.007	0.584	0.99
Survival_G	-	ENSOMYG00000046344	0	-0.923	**	0.003	0.00481818	-0.989	-0.557	-0.929	**	0.007	-0.99	-0.584
Survival_G	-	ENSOMYG00000024632	hoxd11a	-0.923	**	0.003	0.00481818	-0.989	-0.556	-1	***	3.968e -4	-1	-1
Survival_G	-	ENSOMYG00000002736	0	-0.921	**	0.003	0.00481818	-0.988	-0.547	-0.857	*	0.024	-0.979	-0.294
Survival_G	-	ENSOMYG00000008409	ttc25	0.921	**	0.003	0.00481818	0.546	0.988	0.929	**	0.007	0.584	0.99
Survival_G	-	ENSOMYG00000024604	0	0.92	**	0.003	0.00481818	0.542	0.988	0.929	**	0.007	0.584	0.99
Survival_G	-	ENSOMYG00000008936	0	-0.919	**	0.003	0.00481818	-0.988	-0.537	-0.857	*	0.024	-0.979	-0.294
Survival_G	-	ENSOMYG00000055934	0	-0.918	**	0.003	0.00481818	-0.988	-0.536	-0.964	***	4.753e -4	-0.995	-0.768
Survival_G	-	ENSOMYG00000056007	0	-0.918	**	0.004	0.00481818	-0.988	-0.536	-0.929	**	0.007	-0.99	-0.584
Survival_G	-	ENSOMYG00000040123	gramd1c	-0.917	**	0.004	0.00481818	-0.988	-0.529	-0.893	*	0.012	-0.984	-0.427
Survival_G	-	ENSOMYG00000009608	si:dkey-192l18.9	0.916	**	0.004	0.00481818	0.524	0.988	0.75		0.066	-0.007	0.961
Survival_G	-	ENSOMYG00000030503	smurf2	0.915	**	0.004	0.00481818	0.523	0.988	0.75		0.066	-0.007	0.961
Survival_G	-	ENSOMYG00000021255	0	0.915	**	0.004	0.00481818	0.52	0.988	0.929	**	0.007	0.584	0.99
Survival_G	-	ENSOMYG00000043901	0	0.914	**	0.004	0.00481818	0.518	0.987	0.75		0.066	-0.007	0.961
Survival_G	-	ENSOMYG00000033707	sox8a	0.914	**	0.004	0.00481818	0.516	0.987	0.857	*	0.024	0.294	0.979
Survival_G	-	ENSOMYG00000045236	0	0.913	**	0.004	0.00481818	0.513	0.987	0.821	*	0.034	0.179	0.973
Survival_G	-	ENSOMYG00000017298	ALDH1A1	0.913	**	0.004	0.00481818	0.511	0.987	0.906	**	0.005	0.483	0.986
Survival_G	-	ENSOMYG00000014742	chchd1	-0.912	**	0.004	0.00481818	-0.987	-0.508	-0.893	*	0.012	-0.984	-0.427
Survival_G	-	ENSOMYG00000010321	0	-0.91	**	0.004	0.00481818	-0.987	-0.5	-0.821	*	0.034	-0.973	-0.179
Survival_G	-	ENSOMYG00000011071	npr1a	-0.909	**	0.005	0.00509615	-0.987	-0.493	-0.821	*	0.034	-0.973	-0.179
Survival_G	-	ENSOMYG00000006533	0	0.908	**	0.005	0.00509615	0.491	0.987	0.857	*	0.024	0.294	0.979
Survival_G	-	ENSOMYG00000003792	hoxb7a	-0.907	**	0.005	0.00509615	-0.986	-0.488	-0.847	*	0.016	-0.977	-0.259
Survival_G	-	ENSOMYG00000047668	ANKLE2	-0.906	**	0.005	0.00509615	-0.986	-0.48	-0.964	**	0.003	-0.995	-0.771
Survival_G	-	ENSOMYG00000034234	0	-0.905	**	0.005	0.00509615	-0.986	-0.477	-0.964	**	0.003	-0.995	-0.771
Survival_G	-	ENSOMYG00000025974	fam185a	-0.905	**	0.005	0.00509615	-0.986	-0.475	-0.929	**	0.007	-0.99	-0.584
Survival_G	-	ENSOMYG00000047525	0	0.903	**	0.005	0.00509615	0.468	0.986	0.929	**	0.007	0.584	0.99
Survival_G	-	ENSOMYG00000019381	tor3a	0.902	**	0.005	0.00509615	0.464	0.986	0.852	*	0.015	0.278	0.978
Survival_G	-	ENSOMYG00000058027	0	0.901	**	0.006	0.006	0.459	0.985	0.964	**	0.003	0.771	0.995

## Sheet: Genes annotation
Pasted	Symbol	Ensembl Gene ID	Entrez	Type	Species	Chr	Position (Mbp)	Description
ENSOMYG00000019666	fstl3	ENSOMYG00000019666	110508215	protein_coding	Rainbow trout	1	18.448	follistatin-related protein 3-like [Source:NCBI gene
ENSOMYG00000025974	fam185a	ENSOMYG00000025974	110522130	protein_coding	Rainbow trout	1	32.8025	family with sequence similarity 185 member A [Source:NCBI gene
ENSOMYG00000014742	chchd1	ENSOMYG00000014742	110528408	protein_coding	Rainbow trout	1	66.2346	coiled-coil-helix-coiled-coil-helix domain containing 1 [Source:NCBI gene
ENSOMYG00000019786	alx1	ENSOMYG00000019786	110499706	protein_coding	Rainbow trout	2	75.8005	ALX homeobox protein 1-like [Source:NCBI gene
ENSOMYG00000010321	SCMH1	ENSOMYG00000010321	110519409	protein_coding	Rainbow trout	3	38.2965	polycomb protein SCMH1-like [Source:NCBI gene
ENSOMYG00000024632	hoxd10a	ENSOMYG00000024632	110520129	protein_coding	Rainbow trout	3	53.2769	homeobox protein Hox-D11a-like [Source:NCBI gene
ENSOMYG00000003059	rasl11b	ENSOMYG00000003059	110521663	protein_coding	Rainbow trout	4	24.8666	ras-like protein family member 11B [Source:NCBI gene
ENSOMYG00000029558		ENSOMYG00000029558	NA	protein_coding	Rainbow trout	5	61.0402
ENSOMYG00000019381	tor3a	ENSOMYG00000019381	110524435	protein_coding	Rainbow trout	5	65.2566	torsin-1A-like [Source:NCBI gene
ENSOMYG00000046739	prlhr2a	ENSOMYG00000046739	110525656	protein_coding	Rainbow trout	6	24.7803	prolactin-releasing peptide receptor-like [Source:NCBI gene
ENSOMYG00000047668	ankle2	ENSOMYG00000047668	110525846	protein_coding	Rainbow trout	6	31.9723	ankyrin repeat and LEM domain-containing protein 2-like [Source:NCBI gene
ENSOMYG00000047671	pgam5	ENSOMYG00000047671	110525847	protein_coding	Rainbow trout	6	31.9834	serine/threonine-protein phosphatase PGAM5, mitochondrial-like [Source:NCBI gene
ENSOMYG00000034234	bmp7a	ENSOMYG00000034234	100136282	protein_coding	Rainbow trout	7	40.1728	bone morphogenetic protein 7 [Source:NCBI gene
ENSOMYG00000006533		ENSOMYG00000006533	NA	protein_coding	Rainbow trout	7	57.2251
ENSOMYG00000010770	ppm1ab	ENSOMYG00000010770	110529716	protein_coding	Rainbow trout	8	23.7252	protein phosphatase 1A-like [Source:NCBI gene
ENSOMYG00000002736	TIMM44	ENSOMYG00000002736	110530141	protein_coding	Rainbow trout	8	49.7846	mitochondrial import inner membrane translocase subunit TIM44-like [Source:NCBI gene
ENSOMYG00000028370	rem2	ENSOMYG00000028370	110530623	protein_coding	Rainbow trout	8	70.8414	GTP-binding protein REM 2-like [Source:NCBI gene
ENSOMYG00000011197	oxsr1a	ENSOMYG00000011197	NA	protein_coding	Rainbow trout	8	80.2149	oxidative stress responsive kinase 1a [Source:ZFIN
ENSOMYG00000030648	lrrc47	ENSOMYG00000030648	NA	protein_coding	Rainbow trout	9	47.1097	leucine rich repeat containing 47 [Source:ZFIN
ENSOMYG00000013943	ppdpfa	ENSOMYG00000013943	110532512	protein_coding	Rainbow trout	9	51.7533	pancreatic progenitor cell differentiation and proliferation factor-like [Source:NCBI gene
ENSOMYG00000040123	gramd1c	ENSOMYG00000040123	NA	protein_coding	Rainbow trout	11	13.2597	GRAM domain containing 1c [Source:ZFIN
ENSOMYG00000017298	ALDH1A1	ENSOMYG00000017298	110535799	protein_coding	Rainbow trout	11	45.0646	retinal dehydrogenase 1-like [Source:NCBI gene
ENSOMYG00000008409	ttc25	ENSOMYG00000008409	110538183	protein_coding	Rainbow trout	12	66.8162	tetratricopeptide repeat domain 25 [Source:NCBI gene
ENSOMYG00000030503	smurf2	ENSOMYG00000030503	110538510	protein_coding	Rainbow trout	12	75.3466	E3 ubiquitin-protein ligase SMURF2-like [Source:NCBI gene
ENSOMYG00000024604	bcl11ab	ENSOMYG00000024604	110485734	protein_coding	Rainbow trout	13	12.4109	B-cell lymphoma/leukemia 11A-like [Source:NCBI gene
ENSOMYG00000003792	hoxb7a	ENSOMYG00000003792	110486172	protein_coding	Rainbow trout	13	31.5149	homeobox protein Hox-B7a-like [Source:NCBI gene
ENSOMYG00000008936		ENSOMYG00000008936	110486193	protein_coding	Rainbow trout	13	32.0806	uncharacterized LOC110486193 [Source:NCBI gene
ENSOMYG00000011071	npr1a	ENSOMYG00000011071	110488277	protein_coding	Rainbow trout	14	26.5621	atrial natriuretic peptide receptor 1-like [Source:NCBI gene
ENSOMYG00000012474	irf9	ENSOMYG00000012474	110489699	protein_coding	Rainbow trout	15	12.7217	interferon regulatory factor 4-like [Source:NCBI gene
ENSOMYG00000009608	si:dkey-192l18.9	ENSOMYG00000009608	110489875	protein_coding	Rainbow trout	15	22.166	F-box and leucine rich repeat protein 7 [Source:NCBI gene
ENSOMYG00000021907	myrip	ENSOMYG00000021907	NA	protein_coding	Rainbow trout	15	25.9482	Danio rerio myosin VIIA and Rab interacting protein (myrip), mRNA. [Source:RefSeq mRNA
ENSOMYG00000033707	sox8a	ENSOMYG00000033707	110491456	protein_coding	Rainbow trout	16	13.8891	transcription factor Sox-8-like [Source:NCBI gene
ENSOMYG00000033887		ENSOMYG00000033887	NA	protein_coding	Rainbow trout	17	2.17502
ENSOMYG00000033926		ENSOMYG00000033926	NA	protein_coding	Rainbow trout	17	2.48156
ENSOMYG00000045236		ENSOMYG00000045236	NA	protein_coding	Rainbow trout	17	30.3458
ENSOMYG00000047834	sec61ab	ENSOMYG00000047834	100135961	protein_coding	Rainbow trout	17	46.2058	Oncorhynchus mykiss Sec61 alpha form B (LOC100135961), mRNA. [Source:RefSeq mRNA
ENSOMYG00000041565	gata2a	ENSOMYG00000041565	NA	protein_coding	Rainbow trout	17	56.7763	GATA binding protein 2a [Source:ZFIN
ENSOMYG00000008084	hesx1	ENSOMYG00000008084	NA	protein_coding	Rainbow trout	17	67.3089	HESX homeobox 1 [Source:ZFIN
ENSOMYG00000040771	IRS2	ENSOMYG00000040771	NA	protein_coding	Rainbow trout	18	23.4676	insulin receptor substrate 2 [Source:HGNC Symbol
ENSOMYG00000008735		ENSOMYG00000008735	110497267	protein_coding	Rainbow trout	19	3.31836	T-cell ecto-ADP-ribosyltransferase 1-like [Source:NCBI gene
ENSOMYG00000038502	CASP6	ENSOMYG00000038502	NA	protein_coding	Rainbow trout	19	5.83871	caspase 6 [Source:HGNC Symbol
ENSOMYG00000046344	ARL3	ENSOMYG00000046344	110502748	protein_coding	Rainbow trout	23	29.9262	ADP ribosylation factor like GTPase 3 [Source:NCBI gene
ENSOMYG00000021255		ENSOMYG00000021255	NA	protein_coding	Rainbow trout	25	20.7957
ENSOMYG00000029481	fbxw11a	ENSOMYG00000029481	110504897	protein_coding	Rainbow trout	25	23.0597	F-box/WD repeat-containing protein 11 [Source:NCBI gene
ENSOMYG00000047525	smim19	ENSOMYG00000047525	110505017	protein_coding	Rainbow trout	25	27.6866	small integral membrane protein 19 [Source:NCBI gene
ENSOMYG00000033636	tmem97	ENSOMYG00000033636	110508092	protein_coding	Rainbow trout	27	41.3232	transmembrane protein 97 [Source:NCBI gene
ENSOMYG00000043901	nsmfa	ENSOMYG00000043901	NA	protein_coding	Rainbow trout	29	15.884	NMDA receptor synaptonuclear signaling and neuronal migration factor a [Source:ZFIN
ENSOMYG00000049970	NA	Not mapped	NA	NA	NA	NA	NA	NA
ENSOMYG00000055934	NA	Not mapped	NA	NA	NA	NA	NA	NA
ENSOMYG00000056007	NA	Not mapped	NA	NA	NA	NA	NA	NA
ENSOMYG00000058027	NA	Not mapped	NA	NA	NA	NA	NA	NA
ENSOMYG00000058692	NA	Not mapped	NA	NA	NA	NA	NA	NA
ENSOMYG00000059025	NA	Not mapped	NA	NA	NA	NA	NA	NA
