# Supplementary material for: Transcriptome Profiling Reveals Differences Between Rainbow Trout Eggs with High and Low Potential for Gynogenesis
Source: Genes (Basel). 2025 Jul 8;16(7):803. doi: 10.3390/genes16070803 (PMC12294859; doi:10.3390/genes16070803)
Supplement: Supplementary file 1 [file genes-16-00803-s001.zip › Supplementary File 3.xlsx]

## Sheet: Genes expression
			Normalized counts (expression value)
Gene_ID	Gene_symbol	BaseMean (mean expression)	C_9	C_10	C_11	C_12	C_14	C_15	C_16
ENSOMYG00000071858	0	692.5	1017.21	908.249	423.732	358.99	369.809	747.581	1021.92
ENSOMYG00000012684	hcls1	5.12551	0	0	10.2931	11.2772	11.2063	3.102	0
ENSOMYG00000026265	dazap2	3408.21	2554.96	2577.8	4046.9	4567.26	4292.02	3213.67	2604.9
ENSOMYG00000067516	0	3789.44	5864.88	5312.75	2055.19	2146.42	2102.31	3607.62	5436.9
ENSOMYG00000007428	0	21.6046	3.97349	6.12303	34.3103	39.4701	35.8602	24.816	6.67924
ENSOMYG00000035443	tlcd5a	4.36686	0	0	6.86206	9.39765	11.2063	3.102	0
ENSOMYG00000014779	0	66.8114	0	30.6151	113.224	125.928	129.993	43.428	24.4905
ENSOMYG00000021946	tspan33a	8.69216	5.96024	6.12303	10.2931	11.2772	11.2063	9.30599	6.67924
ENSOMYG00000043269	palmda	220.844	23.841	110.215	418.586	370.267	374.291	226.446	22.2641
ENSOMYG00000020310	0	19074.7	23493.3	24059.4	14712.3	13788.2	15025.4	20445.3	21999.2
ENSOMYG00000019280	coq6	6487.92	7573.48	7896.67	5856.77	5069.09	5145.95	6486.28	7387.24
ENSOMYG00000002330	0	31.3323	49.6687	42.8612	12.0086	16.9158	8.96506	31.02	57.8867
ENSOMYG00000006252	0	7.63693	1.98675	2.04101	13.7241	16.9158	15.6889	3.102	0
ENSOMYG00000045431	0	145.85	71.5229	114.297	197.284	199.23	224.127	120.978	93.5093
ENSOMYG00000013135	0	30105.6	34176	33225.6	25175.2	27570.8	25079.8	31612.4	33899.4
ENSOMYG00000004059	0	28434.1	31289.3	31074.4	25171.8	25935.6	23694.7	28256.1	33616.6
ENSOMYG00000006886	0	12590.3	17360.2	14970.8	8088.65	9019.86	8989.72	14048.9	15653.9
ENSOMYG00000006078	pbx2	3056.31	3973.49	4006.5	2113.51	2189.65	2241.27	3340.85	3528.86
ENSOMYG00000018998	0	537.53	439.071	440.858	657.042	674.751	607.383	542.849	400.754
ENSOMYG00000053865	cyb5b	1995.06	1068.87	1130.72	2370.84	3260.98	3191.56	1653.36	1289.09
ENSOMYG00000007199	slc9a1b	3257.86	4515.88	3896.29	2650.47	2402.04	2142.65	2925.18	4272.48
ENSOMYG00000008044	0	28.8583	11.9205	8.16404	41.1724	56.3859	47.0666	21.714	15.5849
ENSOMYG00000005954	0	60.0763	31.788	40.8202	99.4999	84.5788	100.857	49.6319	13.3585
ENSOMYG00000007708	slc35b1	158.46	115.231	118.379	207.577	229.303	242.057	120.978	75.698
ENSOMYG00000016458	AP2A2	383.329	242.383	273.495	528.379	597.69	481.872	325.71	233.773
ENSOMYG00000038595	e2f1	3.2646	0	0	5.14655	5.63859	8.96506	3.102	0
ENSOMYG00000017570	kif2c	27891.7	32185.3	33901.2	25609.2	22326.9	22753.3	26835.4	31630.6
ENSOMYG00000013964	0	114.054	49.6687	93.8864	178.414	165.399	168.095	96.1619	46.7547
ENSOMYG00000045586	TMEM33	14052.5	16666.8	15056.5	12698.2	11711.3	12322.5	14483.2	15429
ENSOMYG00000002184	ahcy	2551.55	1786.09	1457.28	3738.11	3432.02	3397.76	2168.3	1881.32
ENSOMYG00000013403	0	1482.6	943.705	1126.64	2163.26	2155.82	1880.42	1206.68	901.697
ENSOMYG00000000407	flad1	60.1326	49.6687	44.9022	65.1896	77.0607	73.9618	58.9379	51.2075
ENSOMYG00000013637	cyp20a1	1568.71	1231.78	977.644	1835.6	2249.8	2050.76	1433.12	1202.26
ENSOMYG00000011943	ppap2d	30.0183	39.7349	48.9842	8.57758	5.63859	11.2063	40.326	55.6603
ENSOMYG00000017004	0	1325.03	1106.62	693.943	1672.63	1823.14	1851.29	1377.29	750.301
ENSOMYG00000035740	iscua	17326.8	12339.7	10999	22243.4	25700.7	29423.3	16409.6	4172.3
ENSOMYG00000066967	0	561.479	514.568	485.76	657.042	603.329	647.726	552.155	469.773
ENSOMYG00000046332	sfxn2	355.073	264.237	263.29	403.146	507.473	490.837	291.588	264.943
ENSOMYG00000054232	0	4.43703	7.94699	6.12303	0	1.87953	0	6.20399	8.90565
ENSOMYG00000001946	slc7a6os	4172.12	5094.02	5306.62	3244.04	2900.11	2584.18	5068.66	5007.2
ENSOMYG00000071958	0	1.66752	0	0	3.43103	3.75906	4.48253	0	0
ENSOMYG00000033548	calcb	211.053	276.158	353.095	101.215	97.7355	109.822	254.364	284.981
ENSOMYG00000007261	im:7160594	3208.04	2241.05	2151.22	4510.09	3843.64	4249.44	2884.86	2575.96
ENSOMYG00000007023	inpp5e	102.001	55.6289	81.6404	149.25	125.928	156.889	102.366	42.3018
ENSOMYG00000042184	zmynd19	365.356	246.357	263.29	511.224	490.557	535.662	254.364	256.037
ENSOMYG00000030426	0	1812.42	1122.51	1394.01	2068.91	2896.35	2516.94	1746.42	941.772
ENSOMYG00000024221	atl1	936.694	218.542	551.073	1403.29	1253.65	1784.05	794.111	552.15
ENSOMYG00000004711	0	7194.56	5348.32	6494.49	9241.48	8950.32	8882.13	6070.61	5374.56
ENSOMYG00000042821	0	3377.9	2304.63	2971.71	4319.67	4817.23	4312.19	3232.28	1687.62
ENSOMYG00000045914	0	802.805	484.766	549.032	989.852	1048.78	1024.26	812.723	710.225
ENSOMYG00000075203	0	25883.2	30647.6	30815.2	20843.5	22618.3	19259.2	28522.9	28475.8
ENSOMYG00000044921	MAEA	1381.77	830.46	1153.17	1880.2	1834.42	1633.88	1318.35	1021.92
ENSOMYG00000006784	0	685.005	909.93	875.593	535.241	584.534	423.599	682.439	783.697
ENSOMYG00000070446	0	6.08011	0	0	12.0086	13.1567	8.96506	6.20399	2.22641
ENSOMYG00000012624	0	38239.1	42504.5	41203.9	33361.6	32764	35176.7	41002.2	41660.6
ENSOMYG00000004495	0	4.75748	0	0	8.57758	11.2772	13.4476	0	0
ENSOMYG00000028750	NIPBL	60.7558	13.9072	44.9022	111.508	99.615	91.8919	43.428	20.0377
ENSOMYG00000041984	vapb	429.484	276.158	371.464	509.508	569.497	674.621	369.138	236
ENSOMYG00000047100	0	1914.12	1527.81	1757.31	2303.94	2302.42	2463.15	1603.73	1440.49
ENSOMYG00000025475	atp6v1h	18677.3	21733	24588	15177.2	15316.3	14577.2	17296.7	22052.6
ENSOMYG00000001303	dbf4	3742.86	1960.92	2049.17	4974.99	5168.71	5753.33	4854.62	1438.26
ENSOMYG00000031149	0	556.494	208.608	338.808	780.559	988.632	735.135	480.809	362.905
ENSOMYG00000039406	0	460.249	379.469	440.858	518.086	558.22	519.974	446.688	358.452
ENSOMYG00000039858	spryd4	645.048	856.288	810.281	470.051	417.255	549.11	570.767	841.584
ENSOMYG00000036359	0	142.773	186.754	216.347	63.4741	43.2292	56.0316	210.936	222.641
ENSOMYG00000048147	ino80	301.357	264.237	169.404	372.267	404.099	470.666	272.976	155.849
ENSOMYG00000075305	nudt19	13.3726	1.98675	8.16404	22.3017	18.7953	20.1714	15.51	6.67924
ENSOMYG00000025622	agap3	133.813	103.311	95.9275	169.836	186.073	192.749	93.0599	95.7357
ENSOMYG00000045437	0	220.749	252.317	349.013	137.241	103.374	121.028	217.14	365.132
ENSOMYG00000016307	STK11	426.128	500.66	579.647	226.448	263.134	219.644	552.155	641.207
ENSOMYG00000040041	ddx39b	532.826	323.84	391.874	804.577	825.113	641.002	511.829	231.547
ENSOMYG00000008356	0	37298.7	49479.9	44349.1	33888.3	25584.2	29100.6	34835.4	43853.6
ENSOMYG00000026067	MAU2	152.585	107.284	134.707	202.431	218.025	217.403	114.774	73.4716
ENSOMYG00000007226	ACO2	2012.71	2630.45	2712.5	1514.8	1264.92	1656.3	2010.09	2299.88
ENSOMYG00000013572	0	66363	76334.8	86553.1	62146.3	46136.8	44132.8	69872.5	79364.9
ENSOMYG00000000760	0	24161.4	27017.8	26159.6	19793.6	21932.2	22103.4	24161.5	27961.5
ENSOMYG00000042953	serpine2	2989.58	3919.85	4022.83	2511.51	2005.46	1828.87	3350.16	3288.41
ENSOMYG00000034744	fbxl7	76.4026	99.3374	118.379	18.8707	35.7111	26.8952	77.5499	158.075
ENSOMYG00000036007	0	6.71657	0	2.04101	12.0086	15.0362	17.9301	0	0
ENSOMYG00000000169	dedd1	72.9286	115.231	110.215	46.3189	43.2292	42.584	52.7339	100.189
ENSOMYG00000043868	TKT	240.191	315.893	297.987	166.405	186.073	127.752	297.792	289.434
ENSOMYG00000029942	0	4911.98	6643.68	5792.39	3873.63	3591.78	3769.81	5360.25	5352.29
ENSOMYG00000044372	myod2	5.85211	1.98675	2.04101	12.0086	7.51812	11.2063	6.20399	0
ENSOMYG00000004007	0	22.6943	19.8675	8.16404	30.8793	35.7111	33.619	21.714	8.90565
ENSOMYG00000017635	vdac2	17546.5	20771.4	22663.4	15319.6	14344.6	12896.2	17845.8	18984.6
ENSOMYG00000025476	0	1704.86	2185.42	1867.52	1278.06	1084.49	1257.35	2065.93	2195.24
ENSOMYG00000056259	cyfip1	1013.12	1452.31	1751.19	687.922	550.702	425.84	992.639	1231.21
ENSOMYG00000001264	NFATC1	4.95475	11.9205	8.16404	1.71552	0	0	6.20399	6.67924
ENSOMYG00000023635	acvr1ba	1240.87	1017.21	771.502	1727.52	1719.77	1508.37	1042.27	899.471
ENSOMYG00000021718	0	5.20758	9.93374	10.205	3.43103	0	0	6.20399	6.67924
ENSOMYG00000008160	phkb	67.1279	49.6687	12.2461	96.0689	124.049	100.857	55.8359	31.1698
ENSOMYG00000013334	0	2.76669	3.97349	6.12303	1.71552	0	0	3.102	4.45282
ENSOMYG00000008087	mms22l	364.959	433.111	461.268	313.939	214.266	307.053	375.342	449.735
ENSOMYG00000027387	dyrk1b	336.606	178.807	253.085	367.12	486.798	490.837	310.2	269.396
ENSOMYG00000008288	PPP4R1	12688	14743.7	18989.6	10250.2	6125.39	8182.86	12156.7	18367.9
ENSOMYG00000015891	opn3	5.88281	0	2.04101	10.2931	13.1567	15.6889	0	0
ENSOMYG00000039583	ccnb1	113192	133321	144205	94562.6	99246.7	84715.4	113024	123268
ENSOMYG00000046605	ggcx	814.036	250.33	320.439	1439.32	1302.51	1723.53	279.18	382.943
ENSOMYG00000025465	0	1.93602	0	0	3.43103	5.63859	4.48253	0	0
ENSOMYG00000068994	znf280d	2151.19	1813.9	957.234	2556.12	3200.84	3079.5	2065.93	1384.83
ENSOMYG00000039638	0	1114.76	727.15	714.353	1742.96	1599.48	1528.54	738.275	752.527
ENSOMYG00000022411	rhoub	126.811	174.834	155.117	120.086	84.5788	80.6856	120.978	151.396
ENSOMYG00000072442	zc3h7bb	40.4008	55.6289	51.0252	22.3017	13.1567	26.8952	40.326	73.4716
ENSOMYG00000017674	idh3g	159.992	73.5097	89.8044	193.853	206.748	253.263	189.222	113.547
ENSOMYG00000043233	csgalnact2	422.571	347.681	242.88	518.086	526.268	537.904	431.178	354
ENSOMYG00000036519	sirt2	426.091	296.025	255.126	674.198	563.859	519.974	421.872	251.585
ENSOMYG00000043425	0	27.4493	3.97349	0	56.612	73.3016	56.0316	0	2.22641
ENSOMYG00000041561	SWAP70	191.623	71.5229	106.132	235.026	328.918	302.571	145.794	151.396
ENSOMYG00000040604	ANAPC15	116.02	57.6157	79.5994	126.948	156.001	181.543	130.284	80.1508
ENSOMYG00000037519	C18orf25	3417.44	3741.05	4026.91	2924.95	2294.91	2709.69	3557.99	4666.56
ENSOMYG00000036208	KPNA3	1090.39	810.593	589.852	1667.48	1800.59	1705.6	567.665	490.924
ENSOMYG00000008799	tube1	413.196	294.039	291.864	626.163	531.907	558.075	300.894	289.434
ENSOMYG00000015795	zgc:123305	635.122	395.363	473.514	1024.16	986.753	847.198	424.974	293.886
ENSOMYG00000010414	0	4.60726	0	0	12.0086	11.2772	8.96506	0	0
ENSOMYG00000012787	kifc3	16830	23785.3	24192.1	14026.1	7538.79	11524.6	17054.8	19688.2
ENSOMYG00000004797	ccdc47	9531.41	12633.7	12531.8	7601.45	7954.17	6634.15	8539.8	10824.8
ENSOMYG00000035855	flncb	820.149	1309.27	985.808	554.111	648.438	410.152	728.969	1104.3
ENSOMYG00000017455	sfrp1a	12.3022	25.8277	30.6151	3.43103	0	0	6.20399	20.0377
ENSOMYG00000004328	SGK3	664.742	500.66	306.151	852.611	1035.62	865.128	583.175	509.848
ENSOMYG00000042741	0	57.3951	91.3904	106.132	36.0258	28.1929	8.96506	62.0399	69.0188
ENSOMYG00000046306	0	14.4074	23.841	24.4921	8.57758	7.51812	0	18.612	17.8113
ENSOMYG00000001356	dapk3	277.791	166.887	202.06	432.31	443.569	360.844	183.018	155.849
ENSOMYG00000007545	enox1	27.3147	35.7615	48.9842	3.43103	3.75906	15.6889	27.918	55.6603
ENSOMYG00000009719	si:ch211-1i11.3	63.0449	23.841	22.4511	106.362	116.531	78.4443	55.8359	37.849
ENSOMYG00000018561	0	247.108	95.3639	210.224	408.293	325.159	407.91	173.712	109.094
ENSOMYG00000029817	0	4260.9	4954.95	4524.92	3594	3608.7	3662.23	4777.08	4704.41
ENSOMYG00000033699	itpka	22.5189	13.9072	12.2461	25.7327	43.2292	38.1015	15.51	8.90565
ENSOMYG00000026964	0	392.227	309.933	212.265	439.172	603.329	625.313	303.996	251.585
ENSOMYG00000002634	ntd5	398.996	468.872	516.375	212.724	251.857	168.095	471.504	703.546
ENSOMYG00000011609	chrac1	440.695	258.277	220.429	605.577	842.029	576.005	344.322	238.226
ENSOMYG00000037234	caprin1a	9338.4	11614.5	11778.7	7913.67	5909.24	7734.61	10118.7	10299.4
ENSOMYG00000043874	0	214.619	313.906	279.618	157.827	144.724	165.854	179.916	260.49
ENSOMYG00000018861	huwe1	155.947	226.489	193.896	130.379	80.8198	121.028	151.998	187.019
ENSOMYG00000031215	grtp1a	57.5674	31.788	18.3691	111.508	103.374	78.4443	37.224	22.2641
ENSOMYG00000023159	0	1428.38	1603.31	1824.66	1380.99	954.801	930.125	1501.37	1803.39
ENSOMYG00000009312	CNTLN	896.932	1321.19	1130.72	679.344	452.967	443.771	1181.86	1068.68
ENSOMYG00000037339	0	1773.13	2145.69	2179.8	1562.83	1490.47	1459.06	1706.1	1867.96
ENSOMYG00000005526	msrb2	220.616	260.264	261.249	161.258	131.567	186.025	223.344	320.603
ENSOMYG00000024277	gpr20	3.3116	0	0	8.57758	5.63859	8.96506	0	0
ENSOMYG00000076668	0	351.881	403.31	394.935	348.25	253.736	268.952	359.832	434.15
ENSOMYG00000000872	PGPEP1	156.979	47.6819	124.502	192.138	268.773	228.609	130.284	106.868
ENSOMYG00000002446	0	106.993	69.5362	57.1483	118.371	167.278	143.441	108.57	84.6037
ENSOMYG00000018449	sema4e	3468.06	3838.4	4253.46	2995.29	2932.07	2218.85	3939.54	4098.82
ENSOMYG00000029032	eci2	3035.46	2694.03	2583.92	3182.28	4014.67	3709.29	2891.06	2172.98
ENSOMYG00000004806	katnbl1	27097.4	31138.3	29004.8	22258.8	25221.4	19848.6	28166.1	34044.1
ENSOMYG00000028717	pdss1	31.1747	27.8145	26.5331	37.7413	37.5906	41.4634	24.816	22.2641
ENSOMYG00000046439	0	634.381	387.416	571.483	818.301	749.932	829.268	552.155	532.113
ENSOMYG00000023505	0	1993.8	2177.48	2412.47	1645.18	1838.18	1407.51	2155.89	2319.92
ENSOMYG00000039177	0	974.445	1551.65	1624.64	15.4396	26.3134	2.24127	1879.81	1721.02
ENSOMYG00000033398	0	449.188	321.853	393.915	562.689	655.956	511.009	409.464	289.434
ENSOMYG00000019975	0	32.0593	17.8807	24.4921	58.3275	45.1087	53.7904	24.816	0
ENSOMYG00000026278	mlf2	3099.04	4128.46	3130.91	2274.77	2043.05	2138.17	3638.64	4339.28
ENSOMYG00000045622	LIMCH1	154.498	234.436	216.347	46.3189	39.4701	123.27	192.324	229.32
ENSOMYG00000060632	0	53.0726	97.3506	100.009	18.8707	16.9158	22.4127	55.8359	60.1131
ENSOMYG00000010991	aasdh	280.783	224.502	255.126	284.776	351.472	333.949	272.976	242.679
ENSOMYG00000027157	eefsec	2019.3	2457.61	2447.17	1377.56	1539.33	1873.7	1972.87	2466.86
ENSOMYG00000022425	0	52218.8	63804.4	68775.9	40319.8	46584.1	34757.5	54378	56911.5
ENSOMYG00000003275	0	3385.86	3973.49	3598.3	3259.48	2800.5	2355.57	3499.05	4214.6
ENSOMYG00000029646	nrxn3a	13.427	5.96024	4.08202	15.4396	22.5543	22.4127	12.408	11.1321
ENSOMYG00000026564	0	19831.3	24580	24455.4	16559.9	17327.4	16134.9	18646.1	21115.3
ENSOMYG00000039904	rnf8	1894.87	2145.69	2210.41	1604.01	1231.09	1654.05	1867.4	2551.47
ENSOMYG00000017587	src	3726.88	4255.61	4331.02	3455.05	3405.71	2909.16	3830.97	3900.67
ENSOMYG00000025699	crot	231.031	170.86	108.174	260.758	328.918	340.672	285.384	122.453
ENSOMYG00000003619	0	216.168	45.6952	59.1893	487.206	312.002	403.428	105.468	100.189
ENSOMYG00000042641	hp1bp3	2540.64	2445.69	1898.14	2780.85	3116.26	3301.38	2314.09	1928.07
ENSOMYG00000024570	0	852.11	617.878	647	957.258	1110.8	1311.14	648.317	672.376
ENSOMYG00000069393	0	14.2812	19.8675	24.4921	6.86206	3.75906	8.96506	9.30599	26.7169
ENSOMYG00000009021	tpk1	452.574	657.613	526.58	320.801	353.351	311.536	499.421	498.716
ENSOMYG00000008758	0	1679.58	2344.36	2330.83	1336.39	1075.09	1176.66	1737.12	1756.64
ENSOMYG00000004678	usp20	333.718	299.999	275.536	363.689	443.569	457.218	282.282	213.736
ENSOMYG00000050120	smpx	5.50666	13.9072	8.16404	0	0	2.24127	3.102	11.1321
ENSOMYG00000036333	0	2.68036	5.96024	6.12303	0	0	0	0	6.67924
ENSOMYG00000042211	cry3b	1.78691	3.97349	4.08202	0	0	0	0	4.45282
ENSOMYG00000012247	abhd16a	4640.45	3633.76	3769.74	4635.32	6444.91	5905.73	4742.95	3350.75
ENSOMYG00000012956	0	532.306	661.587	630.672	319.086	498.075	338.431	576.971	701.32
ENSOMYG00000025398	0	10645	8185.4	9004.93	11586.6	11874.9	12703.5	11769	9391.01
ENSOMYG00000044320	ppp2r2ab	795.632	484.766	571.483	1085.92	964.198	1541.99	691.745	229.32
ENSOMYG00000016293	srsf1a	1865.72	1931.12	2585.96	1501.08	1336.35	1344.76	2000.79	2360
ENSOMYG00000002476	0	9.16236	1.98675	4.08202	17.1552	13.1567	24.6539	3.102	0
ENSOMYG00000028192	brf2	3176.91	2499.33	2320.63	3889.07	3678.24	3704.81	3120.61	3025.69
ENSOMYG00000035256	si:ch211-195o20.7	16622.3	21778.7	19138.5	15093.1	11807.2	12194.7	18497.2	17846.9
ENSOMYG00000053095	0	34841.8	37539.6	46935.1	29537.7	26176.2	28394.6	33966.9	41342.2
ENSOMYG00000003284	nde1	908.858	719.203	673.533	1362.12	1114.56	1212.52	670.031	610.037
ENSOMYG00000057774	snrnp27	18807.3	19400.6	22318.4	14837.5	15137.7	15700.1	19576.7	24679.8
ENSOMYG00000010371	ABHD8	94.6746	55.6289	36.7382	147.534	107.133	190.508	80.6519	44.5282
ENSOMYG00000030113	pbx1a	1.91199	3.97349	4.08202	0	0	0	3.102	2.22641
ENSOMYG00000046754	SHCBP1	32463.6	41707.8	38305.7	25986.6	27946.7	27318.8	31699.3	34280.1
ENSOMYG00000005733	0	10164.1	11469.5	11105.1	9591.45	7747.42	9404.35	10382.4	11448.2
ENSOMYG00000027984	pafah1b1a	3431.41	2455.62	3196.22	4009.16	4638.68	4148.58	2804.21	2767.43
ENSOMYG00000048715	0	20306.8	21915.8	22489.9	16117.3	16947.7	18129.6	22762.5	23784.8
ENSOMYG00000003575	gramd1c	24386.3	22062.8	13413.5	27413.9	31029.1	36620	24145.9	16019
ENSOMYG00000068318	0	4.1492	9.93374	10.205	0	0	0	0	8.90565
ENSOMYG00000005322	0	11435.6	14128.8	12931.8	9522.83	9271.72	10047.6	12262.2	11884.6
ENSOMYG00000041635	0	10.9227	0	2.04101	18.8707	13.1567	24.6539	15.51	2.22641
ENSOMYG00000000372	rpp38	226.881	113.245	91.8454	363.689	253.736	372.05	282.282	111.321
ENSOMYG00000044361	0	1641.34	858.275	853.142	2050.04	2366.33	2187.48	1622.34	1551.81
ENSOMYG00000019034	ZNF512B	37.1998	51.6554	42.8612	12.0086	15.0362	22.4127	49.6319	66.7924
ENSOMYG00000005976	msl1a	44.7852	27.8145	26.5331	54.8965	54.5063	60.5142	55.8359	33.3962
ENSOMYG00000003494	btf3l4	16650.3	19790	17330.2	13041.3	14028.8	12060.2	19629.4	20672.2
ENSOMYG00000041307	specc1la	5.52932	1.98675	0	12.0086	11.2772	11.2063	0	2.22641
ENSOMYG00000007320	0	3147.39	3998.33	4933.12	2509.8	1043.14	2292.81	2677.02	4577.5
ENSOMYG00000008525	ngdn	1119.76	1547.68	1247.06	718.801	1039.38	674.621	1085.7	1525.09
ENSOMYG00000019277	eif4g2b	7433.34	6607.92	6708.8	9203.74	8185.35	8438.36	6619.66	6269.58
ENSOMYG00000076265	drg2	111.471	69.5362	114.297	138.957	146.603	152.406	96.1619	62.3395
ENSOMYG00000014938	MARCHF7	10458.9	14213.2	14766.7	6416.03	5377.33	8050.63	12724.4	11664.2
ENSOMYG00000045351	g6pd	6997.52	8831.09	7833.39	6045.48	4251.49	6035.73	6498.68	9486.74
ENSOMYG00000027583	0	7896.1	4233.76	7027.2	8301.38	10399.4	11365.5	8090.01	5855.46
ENSOMYG00000041679	CDC37	3222.21	5326.47	3959.56	2624.74	2121.99	1779.56	2813.51	3929.62
ENSOMYG00000043587	0	188.2	115.231	167.363	269.336	257.495	226.368	145.794	135.811
ENSOMYG00000023844	LHFPL6	628.293	830.46	853.142	413.439	441.689	428.082	440.484	990.753
ENSOMYG00000012001	insig2	2039.11	1649	1563.41	3026.17	2537.36	2588.66	1535.49	1373.7
ENSOMYG00000003603	THNSL1	89.3575	75.4964	61.2303	144.103	127.808	121.028	71.3459	24.4905
ENSOMYG00000002044	col8a1a	9.0734	15.894	12.2461	0	3.75906	6.7238	9.30599	15.5849
ENSOMYG00000019538	znf131	6134.58	7670.83	7612.97	5041.9	4516.51	4469.08	7243.16	6387.58
ENSOMYG00000050788	0	268.161	303.972	312.274	214.439	219.905	186.025	328.812	311.698
ENSOMYG00000039910	pcxa	455.165	331.787	361.259	579.844	652.197	531.18	353.628	376.264
ENSOMYG00000027628	cnn1b	17.8279	9.93374	0	22.3017	30.0725	33.619	15.51	13.3585
ENSOMYG00000045798	gdpd5b	5219.57	6675.47	6516.94	5204.87	3956.41	3247.59	4786.38	6149.35
ENSOMYG00000042681	0	993.076	532.448	677.615	1710.37	1937.79	1248.38	784.805	60.1131
ENSOMYG00000046140	kif2c	48290.1	62727.6	61654.8	43412.8	37434.6	36270.4	45804.1	50726.6
ENSOMYG00000060750	IQSEC1	783.755	840.394	940.905	624.448	468.003	607.383	911.987	1093.17

## Sheet: Correlation analysis
Correlation				Pearson						Spearman
Trait		Gene	Gene_symbol	r	Significance	p	Benjamini-Hochberg Adjusted P value	Lower 95% CI	Upper 95% CI	rho	Significance	p	Lower 95% CI	Upper 95% CI
Survival_F	-	ENSOMYG00000071858	0	-0.995	***	2.856e-06	0.0006409	-0.999	-0.967	-0.964	**	0.003	-0.995	-0.771
Survival_F	-	ENSOMYG00000012684	hcls1	0.993	***	8.035e-06	0.000884	0.951	0.999	0.927	**	0.003	0.574	0.989
Survival_F	-	ENSOMYG00000026265	dazap2	0.989	***	2.704e-05	0.001989	0.921	0.998	0.857	*	0.024	0.294	0.979
Survival_F	-	ENSOMYG00000067516	0	-0.987	***	3.952e-05	0.00218237	-0.998	-0.909	-0.857	*	0.024	-0.979	-0.294
Survival_F	-	ENSOMYG00000007428	0	0.983	***	7.638e-05	0.00337688	0.882	0.998	0.857	*	0.024	0.294	0.979
Survival_F	-	ENSOMYG00000035443	tlcd5a	0.98	***	0.0001044	0.00374576	0.868	0.997	0.964	***	4.753e -4	0.768	0.995
Survival_F	-	ENSOMYG00000014779	0	0.978	***	0.00014	0.00374576	0.852	0.997	0.964	**	0.003	0.771	0.995
Survival_F	-	ENSOMYG00000021946	tspan33a	0.976	***	0.0001652	0.00374576	0.843	0.997	0.857	*	0.024	0.294	0.979
Survival_F	-	ENSOMYG00000043269	palmda	0.974	***	0.0001969	0.00374576	0.832	0.996	0.893	*	0.012	0.427	0.984
Survival_F	-	ENSOMYG00000020310	0	-0.974	***	0.0002082	0.00374576	-0.996	-0.828	-0.75		0.066	-0.961	0.007
Survival_F	-	ENSOMYG00000019280	coq6	-0.974	***	0.0002153	0.00374576	-0.996	-0.826	-0.821	*	0.034	-0.973	-0.179
Survival_F	-	ENSOMYG00000002330	0	-0.972	***	0.0002485	0.00374576	-0.996	-0.817	-0.964	**	0.003	-0.995	-0.771
Survival_F	-	ENSOMYG00000006252	0	0.97	***	0.0002846	0.00374576	0.807	0.996	0.964	**	0.003	0.771	0.995
Survival_F	-	ENSOMYG00000045431	0	0.97	***	0.0002869	0.00374576	0.807	0.996	0.964	**	0.003	0.771	0.995
Survival_F	-	ENSOMYG00000013135	0	-0.967	***	0.0003707	0.00374576	-0.995	-0.788	-0.929	**	0.007	-0.99	-0.584
Survival_F	-	ENSOMYG00000004059	0	-0.966	***	0.0003966	0.00374576	-0.995	-0.782	-0.964	**	0.003	-0.995	-0.771
Survival_F	-	ENSOMYG00000006886	0	-0.966	***	0.0004157	0.00374576	-0.995	-0.779	-0.857	*	0.024	-0.979	-0.294
Survival_F	-	ENSOMYG00000006078	pbx2	-0.965	***	0.0004349	0.00374576	-0.995	-0.775	-0.714		0.088	-0.954	0.084
Survival_F	-	ENSOMYG00000018998	0	0.965	***	0.0004408	0.00374576	0.774	0.995	0.893	*	0.012	0.427	0.984
Survival_F	-	ENSOMYG00000053865	cyb5b	0.962	***	0.0005182	0.00374576	0.76	0.995	0.857	*	0.024	0.294	0.979
Survival_F	-	ENSOMYG00000007199	slc9a1b	-0.962	***	0.0005337	0.00374576	-0.995	-0.758	-0.964	**	0.003	-0.995	-0.771
Survival_F	-	ENSOMYG00000008044	0	0.962	***	0.0005458	0.00374576	0.756	0.994	0.821	*	0.034	0.179	0.973
Survival_F	-	ENSOMYG00000005954	0	0.961	***	0.0005572	0.00374576	0.754	0.994	0.964	**	0.003	0.771	0.995
Survival_F	-	ENSOMYG00000007708	slc35b1	0.961	***	0.000571	0.00374576	0.752	0.994	1	***	3.968e -4	1	1
Survival_F	-	ENSOMYG00000016458	AP2A2	0.959	***	0.0006435	0.00374576	0.741	0.994	0.893	*	0.012	0.427	0.984
Survival_F	-	ENSOMYG00000038595	e2f1	0.959	***	0.0006487	0.00374576	0.74	0.994	0.964	***	4.753e -4	0.768	0.995
Survival_F	-	ENSOMYG00000017570	kif2c	-0.959	***	0.000652	0.00374576	-0.994	-0.739	-0.821	*	0.034	-0.973	-0.179
Survival_F	-	ENSOMYG00000013964	0	0.958	***	0.0006792	0.00374576	0.736	0.994	0.893	*	0.012	0.427	0.984
Survival_F	-	ENSOMYG00000045586	TMEM33	-0.958	***	0.0006916	0.00374576	-0.994	-0.734	-0.929	**	0.007	-0.99	-0.584
Survival_F	-	ENSOMYG00000002184	ahcy	0.957	***	0.0007195	0.00374576	0.73	0.994	0.714		0.088	-0.084	0.954
Survival_F	-	ENSOMYG00000013403	0	0.955	***	0.0007902	0.00374576	0.721	0.994	0.857	*	0.024	0.294	0.979
Survival_F	-	ENSOMYG00000000407	flad1	0.955	***	0.0008015	0.00374576	0.72	0.994	0.821	*	0.034	0.179	0.973
Survival_F	-	ENSOMYG00000013637	cyp20a1	0.955	***	0.0008255	0.00374576	0.717	0.993	0.857	*	0.024	0.294	0.979
Survival_F	-	ENSOMYG00000011943	ppap2d	-0.954	***	0.0008443	0.00374576	-0.993	-0.714	-0.786	*	0.048	-0.967	-0.08
Survival_F	-	ENSOMYG00000017004	0	0.953	***	0.0008739	0.00374576	0.711	0.993	0.893	*	0.012	0.427	0.984
Survival_F	-	ENSOMYG00000035740	iscua	0.952	***	0.0009219	0.00374576	0.705	0.993	0.964	**	0.003	0.771	0.995
Survival_F	-	ENSOMYG00000066967	0	0.952	***	0.0009639	0.00374576	0.701	0.993	0.857	*	0.024	0.294	0.979
Survival_F	-	ENSOMYG00000046332	sfxn2	0.951	***	0.000972	0.00374576	0.7	0.993	0.821	*	0.034	0.179	0.973
Survival_F	-	ENSOMYG00000054232	0	-0.951	***	0.0009731	0.00374576	-0.993	-0.7	-0.901	**	0.006	-0.985	-0.46
Survival_F	-	ENSOMYG00000001946	slc7a6os	-0.951	**	0.001	0.00374576	-0.993	-0.697	-0.75		0.066	-0.961	0.007
Survival_F	-	ENSOMYG00000071958	0	0.951	**	0.001	0.00374576	0.696	0.993	0.906	**	0.005	0.483	0.986
Survival_F	-	ENSOMYG00000033548	calcb	-0.95	**	0.001	0.00374576	-0.993	-0.692	-0.786	*	0.048	-0.967	-0.08
Survival_F	-	ENSOMYG00000007261	im:7160594	0.949	**	0.001	0.00374576	0.689	0.993	0.75		0.066	-0.007	0.961
Survival_F	-	ENSOMYG00000007023	inpp5e	0.949	**	0.001	0.00374576	0.687	0.993	0.964	**	0.003	0.771	0.995
Survival_F	-	ENSOMYG00000042184	zmynd19	0.948	**	0.001	0.00374576	0.683	0.993	0.786	*	0.048	0.08	0.967
Survival_F	-	ENSOMYG00000030426	0	0.948	**	0.001	0.00374576	0.682	0.993	0.964	**	0.003	0.771	0.995
Survival_F	-	ENSOMYG00000024221	atl1	0.947	**	0.001	0.00374576	0.678	0.992	0.857	*	0.024	0.294	0.979
Survival_F	-	ENSOMYG00000004711	0	0.947	**	0.001	0.00374576	0.675	0.992	0.786	*	0.048	0.08	0.967
Survival_F	-	ENSOMYG00000042821	0	0.947	**	0.001	0.00374576	0.674	0.992	0.893	*	0.012	0.427	0.984
Survival_F	-	ENSOMYG00000045914	0	0.945	**	0.001	0.00374576	0.668	0.992	0.857	*	0.024	0.294	0.979
Survival_F	-	ENSOMYG00000075203	0	-0.945	**	0.001	0.00374576	-0.992	-0.668	-0.714		0.088	-0.954	0.084
Survival_F	-	ENSOMYG00000044921	MAEA	0.944	**	0.001	0.00374576	0.661	0.992	0.821	*	0.034	0.179	0.973
Survival_F	-	ENSOMYG00000006784	0	-0.944	**	0.001	0.00374576	-0.992	-0.66	-0.857	*	0.024	-0.979	-0.294
Survival_F	-	ENSOMYG00000070446	0	0.944	**	0.001	0.00374576	0.659	0.992	0.775	*	0.041	0.052	0.965
Survival_F	-	ENSOMYG00000012624	0	-0.943	**	0.001	0.00374576	-0.992	-0.657	-0.857	*	0.024	-0.979	-0.294
Survival_F	-	ENSOMYG00000004495	0	0.943	**	0.001	0.00374576	0.656	0.992	0.906	**	0.005	0.483	0.986
Survival_F	-	ENSOMYG00000028750	NIPBL	0.943	**	0.001	0.00374576	0.655	0.992	0.786	*	0.048	0.08	0.967
Survival_F	-	ENSOMYG00000041984	vapb	0.943	**	0.001	0.00374576	0.653	0.992	0.964	**	0.003	0.771	0.995
Survival_F	-	ENSOMYG00000047100	0	0.942	**	0.001	0.00374576	0.652	0.992	0.929	**	0.007	0.584	0.99
Survival_F	-	ENSOMYG00000025475	atp6v1h	-0.942	**	0.002	0.00405505	-0.992	-0.65	-0.857	*	0.024	-0.979	-0.294
Survival_F	-	ENSOMYG00000001303	dbf4	0.942	**	0.002	0.00405505	0.649	0.992	1	***	3.968e -4	1	1
Survival_F	-	ENSOMYG00000031149	0	0.941	**	0.002	0.00405505	0.643	0.991	0.786	*	0.048	0.08	0.967
Survival_F	-	ENSOMYG00000039406	0	0.94	**	0.002	0.00405505	0.641	0.991	0.964	**	0.003	0.771	0.995
Survival_F	-	ENSOMYG00000039858	spryd4	-0.939	**	0.002	0.00405505	-0.991	-0.636	-0.857	*	0.024	-0.979	-0.294
Survival_F	-	ENSOMYG00000036359	0	-0.939	**	0.002	0.00405505	-0.991	-0.634	-0.857	*	0.024	-0.979	-0.294
Survival_F	-	ENSOMYG00000048147	ino80	0.939	**	0.002	0.00405505	0.632	0.991	0.964	**	0.003	0.771	0.995
Survival_F	-	ENSOMYG00000075305	nudt19	0.938	**	0.002	0.00405505	0.631	0.991	0.857	*	0.024	0.294	0.979
Survival_F	-	ENSOMYG00000025622	agap3	0.937	**	0.002	0.00405505	0.625	0.991	0.75		0.066	-0.007	0.961
Survival_F	-	ENSOMYG00000045437	0	-0.937	**	0.002	0.00405505	-0.991	-0.625	-0.929	**	0.007	-0.99	-0.584
Survival_F	-	ENSOMYG00000016307	STK11	-0.937	**	0.002	0.00405505	-0.991	-0.624	-0.857	*	0.024	-0.979	-0.294
Survival_F	-	ENSOMYG00000040041	ddx39b	0.937	**	0.002	0.00405505	0.623	0.991	0.893	*	0.012	0.427	0.984
Survival_F	-	ENSOMYG00000008356	0	-0.936	**	0.002	0.00405505	-0.991	-0.622	-0.857	*	0.024	-0.979	-0.294
Survival_F	-	ENSOMYG00000026067	MAU2	0.936	**	0.002	0.00405505	0.621	0.991	0.929	**	0.007	0.584	0.99
Survival_F	-	ENSOMYG00000007226	ACO2	-0.936	**	0.002	0.00405505	-0.991	-0.621	-0.75		0.066	-0.961	0.007
Survival_F	-	ENSOMYG00000013572	0	-0.936	**	0.002	0.00405505	-0.991	-0.619	-0.893	*	0.012	-0.984	-0.427
Survival_F	-	ENSOMYG00000000760	0	-0.936	**	0.002	0.00405505	-0.991	-0.618	-0.857	*	0.024	-0.979	-0.294
Survival_F	-	ENSOMYG00000042953	serpine2	-0.936	**	0.002	0.00405505	-0.991	-0.618	-0.75		0.066	-0.961	0.007
Survival_F	-	ENSOMYG00000034744	fbxl7	-0.936	**	0.002	0.00405505	-0.991	-0.617	-0.857	*	0.024	-0.979	-0.294
Survival_F	-	ENSOMYG00000036007	0	0.935	**	0.002	0.00405505	0.617	0.991	0.889	**	0.007	0.413	0.984
Survival_F	-	ENSOMYG00000000169	dedd1	-0.935	**	0.002	0.00405505	-0.991	-0.615	-0.893	*	0.012	-0.984	-0.427
Survival_F	-	ENSOMYG00000043868	TKT	-0.935	**	0.002	0.00405505	-0.991	-0.613	-0.75		0.066	-0.961	0.007
Survival_F	-	ENSOMYG00000029942	0	-0.935	**	0.002	0.00405505	-0.991	-0.613	-0.75		0.066	-0.961	0.007
Survival_F	-	ENSOMYG00000044372	myod2	0.934	**	0.002	0.00405505	0.608	0.99	0.893	*	0.012	0.427	0.984
Survival_F	-	ENSOMYG00000004007	0	0.933	**	0.002	0.00405505	0.606	0.99	0.857	*	0.024	0.294	0.979
Survival_F	-	ENSOMYG00000017635	vdac2	-0.933	**	0.002	0.00405505	-0.99	-0.606	-0.857	*	0.024	-0.979	-0.294
Survival_F	-	ENSOMYG00000025476	0	-0.933	**	0.002	0.00405505	-0.99	-0.605	-0.929	**	0.007	-0.99	-0.584
Survival_F	-	ENSOMYG00000056259	cyfip1	-0.933	**	0.002	0.00405505	-0.99	-0.605	-0.857	*	0.024	-0.979	-0.294
Survival_F	-	ENSOMYG00000001264	NFATC1	-0.933	**	0.002	0.00405505	-0.99	-0.605	-0.883	**	0.008	-0.983	-0.388
Survival_F	-	ENSOMYG00000023635	acvr1ba	0.933	**	0.002	0.00405505	0.605	0.99	0.75		0.066	-0.007	0.961
Survival_F	-	ENSOMYG00000021718	0	-0.932	**	0.002	0.00405505	-0.99	-0.602	-0.847	*	0.016	-0.977	-0.259
Survival_F	-	ENSOMYG00000008160	phkb	0.932	**	0.002	0.00405505	0.602	0.99	0.857	*	0.024	0.294	0.979
Survival_F	-	ENSOMYG00000013334	0	-0.932	**	0.002	0.00405505	-0.99	-0.602	-0.883	**	0.008	-0.983	-0.388
Survival_F	-	ENSOMYG00000008087	mms22l	-0.932	**	0.002	0.00405505	-0.99	-0.601	-0.857	*	0.024	-0.979	-0.294
Survival_F	-	ENSOMYG00000027387	dyrk1b	0.932	**	0.002	0.00405505	0.6	0.99	0.893	*	0.012	0.427	0.984
Survival_F	-	ENSOMYG00000008288	PPP4R1	-0.932	**	0.002	0.00405505	-0.99	-0.6	-0.857	*	0.024	-0.979	-0.294
Survival_F	-	ENSOMYG00000015891	opn3	0.932	**	0.002	0.00405505	0.6	0.99	0.889	**	0.007	0.413	0.984
Survival_F	-	ENSOMYG00000039583	ccnb1	-0.932	**	0.002	0.00405505	-0.99	-0.599	-0.821	*	0.034	-0.973	-0.179
Survival_F	-	ENSOMYG00000046605	ggcx	0.932	**	0.002	0.00405505	0.598	0.99	0.714		0.088	-0.084	0.954
Survival_F	-	ENSOMYG00000025465	0	0.931	**	0.002	0.00405505	0.597	0.99	0.867	*	0.012	0.328	0.98
Survival_F	-	ENSOMYG00000068994	znf280d	0.931	**	0.002	0.00405505	0.597	0.99	0.857	*	0.024	0.294	0.979
Survival_F	-	ENSOMYG00000039638	0	0.931	**	0.002	0.00405505	0.596	0.99	0.607		0.167	-0.269	0.933
Survival_F	-	ENSOMYG00000022411	rhoub	-0.931	**	0.002	0.00405505	-0.99	-0.595	-0.893	*	0.012	-0.984	-0.427
Survival_F	-	ENSOMYG00000072442	zc3h7bb	-0.93	**	0.002	0.00405505	-0.99	-0.59	-0.893	*	0.012	-0.984	-0.427
Survival_F	-	ENSOMYG00000017674	idh3g	0.93	**	0.002	0.00405505	0.589	0.99	0.893	*	0.012	0.427	0.984
Survival_F	-	ENSOMYG00000043233	csgalnact2	0.929	**	0.002	0.00405505	0.587	0.99	0.857	*	0.024	0.294	0.979
Survival_F	-	ENSOMYG00000036519	sirt2	0.929	**	0.002	0.00405505	0.586	0.99	0.821	*	0.034	0.179	0.973
Survival_F	-	ENSOMYG00000043425	0	0.929	**	0.002	0.00405505	0.586	0.99	0.595		0.159	-0.287	0.931
Survival_F	-	ENSOMYG00000041561	SWAP70	0.929	**	0.002	0.00405505	0.586	0.99	0.75		0.066	-0.007	0.961
Survival_F	-	ENSOMYG00000040604	ANAPC15	0.929	**	0.002	0.00405505	0.585	0.99	0.857	*	0.024	0.294	0.979
Survival_F	-	ENSOMYG00000037519	C18orf25	-0.927	**	0.003	0.00473571	-0.989	-0.578	-0.929	**	0.007	-0.99	-0.584
Survival_F	-	ENSOMYG00000036208	KPNA3	0.927	**	0.003	0.00473571	0.577	0.989	0.821	*	0.034	0.179	0.973
Survival_F	-	ENSOMYG00000008799	tube1	0.927	**	0.003	0.00473571	0.577	0.989	0.857	*	0.024	0.294	0.979
Survival_F	-	ENSOMYG00000015795	zgc:123305	0.927	**	0.003	0.00473571	0.575	0.989	0.821	*	0.034	0.179	0.973
Survival_F	-	ENSOMYG00000010414	0	0.926	**	0.003	0.00473571	0.573	0.989	0.749		0.053	-0.01	0.96
Survival_F	-	ENSOMYG00000012787	kifc3	-0.926	**	0.003	0.00473571	-0.989	-0.572	-0.821	*	0.034	-0.973	-0.179
Survival_F	-	ENSOMYG00000004797	ccdc47	-0.926	**	0.003	0.00473571	-0.989	-0.571	-0.857	*	0.024	-0.979	-0.294
Survival_F	-	ENSOMYG00000035855	flncb	-0.926	**	0.003	0.00473571	-0.989	-0.57	-0.929	**	0.007	-0.99	-0.584
Survival_F	-	ENSOMYG00000017455	sfrp1a	-0.925	**	0.003	0.00473571	-0.989	-0.567	-0.847	*	0.016	-0.977	-0.259
Survival_F	-	ENSOMYG00000004328	SGK3	0.925	**	0.003	0.00473571	0.567	0.989	0.821	*	0.034	0.179	0.973
Survival_F	-	ENSOMYG00000042741	0	-0.925	**	0.003	0.00473571	-0.989	-0.566	-0.857	*	0.024	-0.979	-0.294
Survival_F	-	ENSOMYG00000046306	0	-0.925	**	0.003	0.00473571	-0.989	-0.565	-0.75		0.066	-0.961	0.007
Survival_F	-	ENSOMYG00000001356	dapk3	0.924	**	0.003	0.00473571	0.564	0.989	0.857	*	0.024	0.294	0.979
Survival_F	-	ENSOMYG00000007545	enox1	-0.924	**	0.003	0.00473571	-0.989	-0.562	-0.821	*	0.034	-0.973	-0.179
Survival_F	-	ENSOMYG00000009719	si:ch211-1i11.3	0.924	**	0.003	0.00473571	0.561	0.989	0.75		0.066	-0.007	0.961
Survival_F	-	ENSOMYG00000018561	0	0.923	**	0.003	0.00473571	0.56	0.989	0.821	*	0.034	0.179	0.973
Survival_F	-	ENSOMYG00000029817	0	-0.923	**	0.003	0.00473571	-0.989	-0.558	-0.679		0.11	-0.947	0.152
Survival_F	-	ENSOMYG00000033699	itpka	0.923	**	0.003	0.00473571	0.557	0.989	0.929	**	0.007	0.584	0.99
Survival_F	-	ENSOMYG00000026964	0	0.923	**	0.003	0.00473571	0.556	0.989	0.821	*	0.034	0.179	0.973
Survival_F	-	ENSOMYG00000002634	ntd5	-0.923	**	0.003	0.00473571	-0.989	-0.556	-0.857	*	0.024	-0.979	-0.294
Survival_F	-	ENSOMYG00000011609	chrac1	0.922	**	0.003	0.00473571	0.554	0.989	0.786	*	0.048	0.08	0.967
Survival_F	-	ENSOMYG00000037234	caprin1a	-0.922	**	0.003	0.00473571	-0.989	-0.553	-0.821	*	0.034	-0.973	-0.179
Survival_F	-	ENSOMYG00000043874	0	-0.922	**	0.003	0.00473571	-0.989	-0.553	-0.786	*	0.048	-0.967	-0.08
Survival_F	-	ENSOMYG00000018861	huwe1	-0.922	**	0.003	0.00473571	-0.989	-0.552	-0.857	*	0.024	-0.979	-0.294
Survival_F	-	ENSOMYG00000031215	grtp1a	0.922	**	0.003	0.00473571	0.551	0.989	0.75		0.066	-0.007	0.961
Survival_F	-	ENSOMYG00000023159	0	-0.921	**	0.003	0.00473571	-0.988	-0.548	-0.893	*	0.012	-0.984	-0.427
Survival_F	-	ENSOMYG00000009312	CNTLN	-0.921	**	0.003	0.00473571	-0.988	-0.548	-0.75		0.066	-0.961	0.007
Survival_F	-	ENSOMYG00000037339	0	-0.921	**	0.003	0.00473571	-0.988	-0.546	-0.857	*	0.024	-0.979	-0.294
Survival_F	-	ENSOMYG00000005526	msrb2	-0.92	**	0.003	0.00473571	-0.988	-0.546	-0.857	*	0.024	-0.979	-0.294
Survival_F	-	ENSOMYG00000024277	gpr20	0.919	**	0.003	0.00473571	0.54	0.988	0.867	*	0.012	0.328	0.98
Survival_F	-	ENSOMYG00000076668	0	-0.919	**	0.003	0.00473571	-0.988	-0.539	-0.964	**	0.003	-0.995	-0.771
Survival_F	-	ENSOMYG00000000872	PGPEP1	0.918	**	0.004	0.00510983	0.535	0.988	0.929	**	0.007	0.584	0.99
Survival_F	-	ENSOMYG00000002446	0	0.918	**	0.004	0.00510983	0.535	0.988	0.821	*	0.034	0.179	0.973
Survival_F	-	ENSOMYG00000018449	sema4e	-0.918	**	0.004	0.00510983	-0.988	-0.535	-0.821	*	0.034	-0.973	-0.179
Survival_F	-	ENSOMYG00000029032	eci2	0.918	**	0.004	0.00510983	0.534	0.988	0.929	**	0.007	0.584	0.99
Survival_F	-	ENSOMYG00000004806	katnbl1	-0.918	**	0.004	0.00510983	-0.988	-0.532	-0.964	**	0.003	-0.995	-0.771
Survival_F	-	ENSOMYG00000028717	pdss1	0.917	**	0.004	0.00510983	0.53	0.988	0.821	*	0.034	0.179	0.973
Survival_F	-	ENSOMYG00000046439	0	0.917	**	0.004	0.00510983	0.529	0.988	0.893	*	0.012	0.427	0.984
Survival_F	-	ENSOMYG00000023505	0	-0.916	**	0.004	0.00510983	-0.988	-0.527	-0.857	*	0.024	-0.979	-0.294
Survival_F	-	ENSOMYG00000039177	0	-0.916	**	0.004	0.00510983	-0.988	-0.525	-0.714		0.088	-0.954	0.084
Survival_F	-	ENSOMYG00000033398	0	0.916	**	0.004	0.00510983	0.524	0.988	0.893	*	0.012	0.427	0.984
Survival_F	-	ENSOMYG00000019975	0	0.915	**	0.004	0.00510983	0.522	0.988	0.893	*	0.012	0.427	0.984
Survival_F	-	ENSOMYG00000026278	mlf2	-0.915	**	0.004	0.00510983	-0.988	-0.52	-0.929	**	0.007	-0.99	-0.584
Survival_F	-	ENSOMYG00000045622	LIMCH1	-0.915	**	0.004	0.00510983	-0.988	-0.52	-0.857	*	0.024	-0.979	-0.294
Survival_F	-	ENSOMYG00000060632	0	-0.914	**	0.004	0.00510983	-0.987	-0.518	-0.75		0.066	-0.961	0.007
Survival_F	-	ENSOMYG00000010991	aasdh	0.914	**	0.004	0.00510983	0.516	0.987	0.929	**	0.007	0.584	0.99
Survival_F	-	ENSOMYG00000027157	eefsec	-0.914	**	0.004	0.00510983	-0.987	-0.515	-0.857	*	0.024	-0.979	-0.294
Survival_F	-	ENSOMYG00000022425	0	-0.912	**	0.004	0.00510983	-0.987	-0.507	-0.821	*	0.034	-0.973	-0.179
Survival_F	-	ENSOMYG00000003275	0	-0.912	**	0.004	0.00510983	-0.987	-0.507	-1	***	3.968e -4	-1	-1
Survival_F	-	ENSOMYG00000029646	nrxn3a	0.912	**	0.004	0.00510983	0.506	0.987	0.821	*	0.034	0.179	0.973
Survival_F	-	ENSOMYG00000026564	0	-0.912	**	0.004	0.00510983	-0.987	-0.506	-0.857	*	0.024	-0.979	-0.294
Survival_F	-	ENSOMYG00000039904	rnf8	-0.912	**	0.004	0.00510983	-0.987	-0.506	-0.857	*	0.024	-0.979	-0.294
Survival_F	-	ENSOMYG00000017587	src	-0.911	**	0.004	0.00510983	-0.987	-0.503	-0.857	*	0.024	-0.979	-0.294
Survival_F	-	ENSOMYG00000025699	crot	0.911	**	0.004	0.00510983	0.502	0.987	0.857	*	0.024	0.294	0.979
Survival_F	-	ENSOMYG00000003619	0	0.911	**	0.004	0.00510983	0.502	0.987	0.786	*	0.048	0.08	0.967
Survival_F	-	ENSOMYG00000042641	hp1bp3	0.911	**	0.004	0.00510983	0.502	0.987	0.821	*	0.034	0.179	0.973
Survival_F	-	ENSOMYG00000024570	0	0.911	**	0.004	0.00510983	0.502	0.987	0.786	*	0.048	0.08	0.967
Survival_F	-	ENSOMYG00000069393	0	-0.911	**	0.004	0.00510983	-0.987	-0.501	-0.857	*	0.024	-0.979	-0.294
Survival_F	-	ENSOMYG00000009021	tpk1	-0.91	**	0.004	0.00510983	-0.987	-0.499	-0.75		0.066	-0.961	0.007
Survival_F	-	ENSOMYG00000008758	0	-0.91	**	0.004	0.00510983	-0.987	-0.499	-0.857	*	0.024	-0.979	-0.294
Survival_F	-	ENSOMYG00000004678	usp20	0.91	**	0.004	0.00510983	0.499	0.987	0.893	*	0.012	0.427	0.984
Survival_F	-	ENSOMYG00000050120	smpx	-0.91	**	0.004	0.00510983	-0.987	-0.498	-0.847	*	0.016	-0.977	-0.259
Survival_F	-	ENSOMYG00000036333	0	-0.91	**	0.004	0.00510983	-0.987	-0.497	-0.867	*	0.012	-0.98	-0.328
Survival_F	-	ENSOMYG00000042211	cry3b	-0.91	**	0.004	0.00510983	-0.987	-0.497	-0.867	*	0.012	-0.98	-0.328
Survival_F	-	ENSOMYG00000012247	abhd16a	0.909	**	0.005	0.00528708	0.496	0.987	0.929	**	0.007	0.584	0.99
Survival_F	-	ENSOMYG00000012956	0	-0.909	**	0.005	0.00528708	-0.987	-0.496	-0.893	*	0.012	-0.984	-0.427
Survival_F	-	ENSOMYG00000025398	0	0.909	**	0.005	0.00528708	0.495	0.987	0.857	*	0.024	0.294	0.979
Survival_F	-	ENSOMYG00000044320	ppp2r2ab	0.909	**	0.005	0.00528708	0.492	0.987	0.964	**	0.003	0.771	0.995
Survival_F	-	ENSOMYG00000016293	srsf1a	-0.908	**	0.005	0.00528708	-0.987	-0.492	-0.786	*	0.048	-0.967	-0.08
Survival_F	-	ENSOMYG00000002476	0	0.908	**	0.005	0.00528708	0.492	0.987	0.929	**	0.007	0.584	0.99
Survival_F	-	ENSOMYG00000028192	brf2	0.908	**	0.005	0.00528708	0.491	0.987	0.75		0.066	-0.007	0.961
Survival_F	-	ENSOMYG00000035256	si:ch211-195o20.7	-0.908	**	0.005	0.00528708	-0.986	-0.489	-0.75		0.066	-0.961	0.007
Survival_F	-	ENSOMYG00000053095	0	-0.908	**	0.005	0.00528708	-0.986	-0.488	-0.857	*	0.024	-0.979	-0.294
Survival_F	-	ENSOMYG00000003284	nde1	0.907	**	0.005	0.00528708	0.487	0.986	0.75		0.066	-0.007	0.961
Survival_F	-	ENSOMYG00000057774	snrnp27	-0.907	**	0.005	0.00528708	-0.986	-0.486	-0.75		0.066	-0.961	0.007
Survival_F	-	ENSOMYG00000010371	ABHD8	0.907	**	0.005	0.00528708	0.486	0.986	0.857	*	0.024	0.294	0.979
Survival_F	-	ENSOMYG00000030113	pbx1a	-0.907	**	0.005	0.00528708	-0.986	-0.486	-0.704		0.077	-0.952	0.104
Survival_F	-	ENSOMYG00000046754	SHCBP1	-0.906	**	0.005	0.00528708	-0.986	-0.482	-0.786	*	0.048	-0.967	-0.08
Survival_F	-	ENSOMYG00000005733	0	-0.906	**	0.005	0.00528708	-0.986	-0.482	-0.929	**	0.007	-0.99	-0.584
Survival_F	-	ENSOMYG00000027984	pafah1b1a	0.906	**	0.005	0.00528708	0.481	0.986	0.893	*	0.012	0.427	0.984
Survival_F	-	ENSOMYG00000048715	0	-0.906	**	0.005	0.00528708	-0.986	-0.48	-0.714		0.088	-0.954	0.084
Survival_F	-	ENSOMYG00000003575	gramd1c	0.906	**	0.005	0.00528708	0.48	0.986	0.893	*	0.012	0.427	0.984
Survival_F	-	ENSOMYG00000068318	0	-0.905	**	0.005	0.00528708	-0.986	-0.477	-0.749		0.053	-0.96	0.01
Survival_F	-	ENSOMYG00000005322	0	-0.905	**	0.005	0.00528708	-0.986	-0.476	-0.679		0.11	-0.947	0.152
Survival_F	-	ENSOMYG00000041635	0	0.904	**	0.005	0.00528708	0.475	0.986	0.786	*	0.048	0.08	0.967
Survival_F	-	ENSOMYG00000000372	rpp38	0.904	**	0.005	0.00528708	0.474	0.986	0.786	*	0.048	0.08	0.967
Survival_F	-	ENSOMYG00000044361	0	0.904	**	0.005	0.00528708	0.473	0.986	0.821	*	0.034	0.179	0.973
Survival_F	-	ENSOMYG00000019034	ZNF512B	-0.904	**	0.005	0.00528708	-0.986	-0.471	-0.821	*	0.034	-0.973	-0.179
Survival_F	-	ENSOMYG00000005976	msl1a	0.904	**	0.005	0.00528708	0.471	0.986	0.714		0.088	-0.084	0.954
Survival_F	-	ENSOMYG00000003494	btf3l4	-0.903	**	0.005	0.00528708	-0.986	-0.47	-0.929	**	0.007	-0.99	-0.584
Survival_F	-	ENSOMYG00000041307	specc1la	0.903	**	0.005	0.00528708	0.468	0.986	0.523		0.229	-0.38	0.915
Survival_F	-	ENSOMYG00000007320	0	-0.903	**	0.005	0.00528708	-0.986	-0.468	-0.857	*	0.024	-0.979	-0.294
Survival_F	-	ENSOMYG00000008525	ngdn	-0.903	**	0.005	0.00528708	-0.986	-0.468	-0.929	**	0.007	-0.99	-0.584
Survival_F	-	ENSOMYG00000019277	eif4g2b	0.903	**	0.005	0.00528708	0.467	0.986	0.857	*	0.024	0.294	0.979
Survival_F	-	ENSOMYG00000076265	drg2	0.903	**	0.005	0.00528708	0.467	0.986	0.964	**	0.003	0.771	0.995
Survival_F	-	ENSOMYG00000014938	MARCHF7	-0.903	**	0.005	0.00528708	-0.986	-0.467	-0.643		0.139	-0.941	0.214
Survival_F	-	ENSOMYG00000045351	g6pd	-0.902	**	0.005	0.00528708	-0.986	-0.466	-0.964	**	0.003	-0.995	-0.771
Survival_F	-	ENSOMYG00000027583	0	0.902	**	0.005	0.00528708	0.466	0.986	0.964	**	0.003	0.771	0.995
Survival_F	-	ENSOMYG00000041679	CDC37	-0.902	**	0.005	0.00528708	-0.986	-0.465	-0.893	*	0.012	-0.984	-0.427
Survival_F	-	ENSOMYG00000043587	0	0.902	**	0.005	0.00528708	0.465	0.986	0.786	*	0.048	0.08	0.967
Survival_F	-	ENSOMYG00000023844	LHFPL6	-0.902	**	0.006	0.006	-0.986	-0.463	-0.786	*	0.048	-0.967	-0.08
Survival_F	-	ENSOMYG00000012001	insig2	0.902	**	0.006	0.006	0.463	0.986	0.75		0.066	-0.007	0.961
Survival_F	-	ENSOMYG00000003603	THNSL1	0.902	**	0.006	0.006	0.462	0.986	0.75		0.066	-0.007	0.961
Survival_F	-	ENSOMYG00000002044	col8a1a	-0.902	**	0.006	0.006	-0.986	-0.462	-0.821	*	0.034	-0.973	-0.179
Survival_F	-	ENSOMYG00000019538	znf131	-0.901	**	0.006	0.006	-0.985	-0.461	-0.786	*	0.048	-0.967	-0.08
Survival_F	-	ENSOMYG00000050788	0	-0.901	**	0.006	0.006	-0.985	-0.461	-0.643		0.139	-0.941	0.214
Survival_F	-	ENSOMYG00000039910	pcxa	0.901	**	0.006	0.006	0.461	0.985	0.643		0.139	-0.214	0.941
Survival_F	-	ENSOMYG00000027628	cnn1b	0.901	**	0.006	0.006	0.459	0.985	0.857	*	0.024	0.294	0.979
Survival_F	-	ENSOMYG00000045798	gdpd5b	-0.901	**	0.006	0.006	-0.985	-0.458	-0.857	*	0.024	-0.979	-0.294
Survival_F	-	ENSOMYG00000042681	0	0.901	**	0.006	0.006	0.458	0.985	0.893	*	0.012	0.427	0.984
Survival_F	-	ENSOMYG00000046140	kif2c	-0.9	**	0.006	0.006	-0.985	-0.458	-0.893	*	0.012	-0.984	-0.427
Survival_F	-	ENSOMYG00000060750	IQSEC1	-0.9	**	0.006	0.006	-0.985	-0.457	-0.857	*	0.024	-0.979	-0.294

## Sheet: Genes annotation
Pasted	Symbol	Ensembl Gene ID	Entrez	Type	Species	Chr	Position (Mbp)	Description
ENSOMYG00000029942		ENSOMYG00000029942	NA	lncRNA	Rainbow trout	5	53.1548
ENSOMYG00000009312		ENSOMYG00000009312	NA	lncRNA	Rainbow trout	10	65.0123
ENSOMYG00000003494	btf3l4	ENSOMYG00000003494	110537719	protein_coding	Rainbow trout	1	9.36466	transcription factor BTF3 homolog 4 [Source:NCBI gene
ENSOMYG00000000872	PGPEP1	ENSOMYG00000000872	110492528	protein_coding	Rainbow trout	1	13.0728	pyroglutamyl-peptidase 1-like [Source:NCBI gene
ENSOMYG00000039406	nedd1	ENSOMYG00000039406	110522487	protein_coding	Rainbow trout	1	36.2319	protein NEDD1-like [Source:NCBI gene
ENSOMYG00000039638		ENSOMYG00000039638	110522551	protein_coding	Rainbow trout	1	36.3258	guanine nucleotide-binding protein G(i) subunit alpha-1-like [Source:NCBI gene
ENSOMYG00000015891	opn3	ENSOMYG00000015891	110526643	protein_coding	Rainbow trout	1	59.0189	opsin-3-like [Source:NCBI gene
ENSOMYG00000043874	atrnl1a	ENSOMYG00000043874	NA	protein_coding	Rainbow trout	1	74.6188	attractin-like 1a [Source:ZFIN
ENSOMYG00000000372	rpp38	ENSOMYG00000000372	NA	protein_coding	Rainbow trout	2	2.55538	ribonuclease P/MRP 38 subunit [Source:ZFIN
ENSOMYG00000001303	dbf4	ENSOMYG00000001303	110535823	protein_coding	Rainbow trout	2	2.68728	protein DBF4 homolog A-like [Source:NCBI gene
ENSOMYG00000002634	ntd5	ENSOMYG00000002634	110537011	protein_coding	Rainbow trout	2	5.1494	beta-2-glycoprotein 1-like [Source:NCBI gene
ENSOMYG00000026278	mlf2	ENSOMYG00000026278	110537428	protein_coding	Rainbow trout	2	6.2372	myeloid leukemia factor 2-like [Source:NCBI gene
ENSOMYG00000027387	dyrk1b	ENSOMYG00000027387	NA	protein_coding	Rainbow trout	2	9.68835	dual-specificity tyrosine-(Y)-phosphorylation regulated kinase 1B [Source:ZFIN
ENSOMYG00000012247	abhd16a	ENSOMYG00000012247	110485762	protein_coding	Rainbow trout	2	13.4342	protein ABHD16A-like [Source:NCBI gene
ENSOMYG00000018998	PAFAH1B1	ENSOMYG00000018998	100301773	protein_coding	Rainbow trout	2	36.2846	lissencephaly-1 homolog B-like [Source:NCBI gene
ENSOMYG00000019277	eif4g2b	ENSOMYG00000019277	NA	protein_coding	Rainbow trout	2	75.3717	eukaryotic translation initiation factor 4, gamma 2b [Source:ZFIN
ENSOMYG00000024277	gpr20	ENSOMYG00000024277	NA	protein_coding	Rainbow trout	3	6.08527	G protein-coupled receptor 20 [Source:ZFIN
ENSOMYG00000025699	crot	ENSOMYG00000025699	110507826	protein_coding	Rainbow trout	3	9.74095	peroxisomal carnitine O-octanoyltransferase-like [Source:NCBI gene
ENSOMYG00000000407	flad1	ENSOMYG00000000407	110508507	protein_coding	Rainbow trout	3	11.329	FAD synthase-like [Source:NCBI gene
ENSOMYG00000002446		ENSOMYG00000002446	NA	protein_coding	Rainbow trout	3	13.9995
ENSOMYG00000000169	dedd1	ENSOMYG00000000169	110509740	protein_coding	Rainbow trout	3	15.9361	DNA-binding death effector domain-containing protein 2-like [Source:NCBI gene
ENSOMYG00000004495		ENSOMYG00000004495	NA	protein_coding	Rainbow trout	3	27.5931
ENSOMYG00000006078	pbx2	ENSOMYG00000006078	NA	protein_coding	Rainbow trout	3	28.4637	pre-B-cell leukemia homeobox 2 [Source:ZFIN
ENSOMYG00000004007		ENSOMYG00000004007	110516341	protein_coding	Rainbow trout	3	30.1721	serine/threonine-protein kinase Nek8-like [Source:NCBI gene
ENSOMYG00000009719	si:ch211-1i11.3	ENSOMYG00000009719	110517301	protein_coding	Rainbow trout	3	32.4141	mitogen-activated protein kinase kinase kinase 5-like [Source:NCBI gene
ENSOMYG00000001264	NFATC1	ENSOMYG00000001264	110518416	protein_coding	Rainbow trout	3	35.5092	nuclear factor of activated T-cells, cytoplasmic 1-like [Source:NCBI gene
ENSOMYG00000008087	mms22l	ENSOMYG00000008087	110519220	protein_coding	Rainbow trout	3	37.562	MMS22 like, DNA repair protein [Source:NCBI gene
ENSOMYG00000007545	enox1	ENSOMYG00000007545	NA	protein_coding	Rainbow trout	3	66.502	ecto-NOX disulfide-thiol exchanger 1 [Source:ZFIN
ENSOMYG00000012001	insig2	ENSOMYG00000012001	110520389	protein_coding	Rainbow trout	3	67.9411	insulin induced gene 2 [Source:NCBI gene
ENSOMYG00000002044	col8a1a	ENSOMYG00000002044	110520512	protein_coding	Rainbow trout	3	73.5846	collagen alpha-1(VIII) chain-like [Source:NCBI gene
ENSOMYG00000033548	calcb	ENSOMYG00000033548	100135819	protein_coding	Rainbow trout	4	6.68211	Oncorhynchus mykiss calcitonin related polypeptide beta (calcb), mRNA. [Source:RefSeq mRNA
ENSOMYG00000044372	myod2	ENSOMYG00000044372	100136782	protein_coding	Rainbow trout	4	10.5205	Oncorhynchus mykiss myoblast determination protein 2 (myod2), mRNA. [Source:RefSeq mRNA
ENSOMYG00000013403	pus7	ENSOMYG00000013403	110521410	protein_coding	Rainbow trout	4	12.518	pseudouridylate synthase 7 homolog [Source:NCBI gene
ENSOMYG00000033398	mccc1	ENSOMYG00000033398	110521595	protein_coding	Rainbow trout	4	21.9887	methylcrotonoyl-CoA carboxylase subunit alpha, mitochondrial-like [Source:NCBI gene
ENSOMYG00000010991	aasdh	ENSOMYG00000010991	110521682	protein_coding	Rainbow trout	4	25.7124	aminoadipate-semialdehyde dehydrogenase [Source:NCBI gene
ENSOMYG00000045914	rabep2	ENSOMYG00000045914	110521889	protein_coding	Rainbow trout	4	41.0944	rab GTPase-binding effector protein 2-like [Source:NCBI gene
ENSOMYG00000008799	tube1	ENSOMYG00000008799	110522141	protein_coding	Rainbow trout	4	57.2196	tubulin epsilon 1 [Source:NCBI gene
ENSOMYG00000004678	usp20	ENSOMYG00000004678	NA	protein_coding	Rainbow trout	5	13.1236	ubiquitin specific peptidase 20 [Source:NCBI gene
ENSOMYG00000037519	C18orf25	ENSOMYG00000037519	110523345	protein_coding	Rainbow trout	5	14.2747	chromosome 5 C18orf25 homolog [Source:NCBI gene
ENSOMYG00000000760	COX5B	ENSOMYG00000000760	110523434	protein_coding	Rainbow trout	5	19.0976	cytochrome c oxidase subunit 5B, mitochondrial-like [Source:NCBI gene
ENSOMYG00000039583	ccnb1	ENSOMYG00000039583	110523559	protein_coding	Rainbow trout	5	25.7188	G2/mitotic-specific cyclin-B1-like [Source:NCBI gene
ENSOMYG00000042184	zmynd19	ENSOMYG00000042184	110523572	protein_coding	Rainbow trout	5	25.9553	zinc finger MYND domain-containing protein 19-like [Source:NCBI gene
ENSOMYG00000028192	brf2	ENSOMYG00000028192	110523716	protein_coding	Rainbow trout	5	33.3777	BRF2 RNA polymerase III transcription initiation factor subunit [Source:NCBI gene
ENSOMYG00000028750		ENSOMYG00000028750	110523775	protein_coding	Rainbow trout	5	35.8232	nipped-B-like protein [Source:NCBI gene
ENSOMYG00000016307	STK11	ENSOMYG00000016307	NA	protein_coding	Rainbow trout	5	58.7778	serine/threonine kinase 11 [Source:HGNC Symbol
ENSOMYG00000010371	abhd8b	ENSOMYG00000010371	110524799	protein_coding	Rainbow trout	5	85.4111	abhydrolase domain containing 8 [Source:NCBI gene
ENSOMYG00000036333		ENSOMYG00000036333	NA	protein_coding	Rainbow trout	6	10.0925
ENSOMYG00000017455	sfrp1a	ENSOMYG00000017455	110525892	protein_coding	Rainbow trout	6	34.421	secreted frizzled-related protein 1-like [Source:NCBI gene
ENSOMYG00000012787	kifc3	ENSOMYG00000012787	110526163	protein_coding	Rainbow trout	6	50.9349	kinesin-like protein KIFC3 [Source:NCBI gene
ENSOMYG00000001946	slc7a6os	ENSOMYG00000001946	NA	protein_coding	Rainbow trout	6	53.7845	solute carrier family 7 member 6 opposite strand [Source:NCBI gene
ENSOMYG00000008160	phkb	ENSOMYG00000008160	NA	protein_coding	Rainbow trout	6	56.1424	phosphorylase kinase, beta [Source:ZFIN
ENSOMYG00000002330	PHLPP2	ENSOMYG00000002330	110526404	protein_coding	Rainbow trout	6	62.8423	PH domain leucine-rich repeat-containing protein phosphatase 2-like [Source:NCBI gene
ENSOMYG00000016458	AP2A2	ENSOMYG00000016458	110526506	protein_coding	Rainbow trout	6	66.8695	AP-2 complex subunit alpha-2-like [Source:NCBI gene
ENSOMYG00000031215	grtp1a	ENSOMYG00000031215	NA	protein_coding	Rainbow trout	7	0.010813	growth hormone regulated TBC protein 1a [Source:NCBI gene
ENSOMYG00000002476	SLC5A7	ENSOMYG00000002476	NA	protein_coding	Rainbow trout	7	0.285506	solute carrier family 5 member 7 [Source:HGNC Symbol
ENSOMYG00000046306	FRMPD4	ENSOMYG00000046306	NA	protein_coding	Rainbow trout	7	12.2294	FERM and PDZ domain containing 4 [Source:HGNC Symbol
ENSOMYG00000046439	si:ch73-222h13.1	ENSOMYG00000046439	110527450	protein_coding	Rainbow trout	7	13.888	cilia- and flagella-associated protein 221-like [Source:NCBI gene
ENSOMYG00000014938	MARCHF7	ENSOMYG00000014938	NA	protein_coding	Rainbow trout	7	14.9132	membrane associated ring-CH-type finger 7 [Source:HGNC Symbol
ENSOMYG00000002184	ahcy	ENSOMYG00000002184	110527644	protein_coding	Rainbow trout	7	24.3769	adenosylhomocysteinase [Source:NCBI gene
ENSOMYG00000024570	MAPK14	ENSOMYG00000024570	NA	protein_coding	Rainbow trout	7	29.6704	mitogen-activated protein kinase 14 [Source:HGNC Symbol
ENSOMYG00000027157	eefsec	ENSOMYG00000027157	110528137	protein_coding	Rainbow trout	7	51.2721	eukaryotic elongation factor, selenocysteine-tRNA specific [Source:NCBI gene
ENSOMYG00000027583	cse1l	ENSOMYG00000027583	NA	protein_coding	Rainbow trout	7	53.2749	CSE1 chromosome segregation 1-like (yeast) [Source:NCBI gene
ENSOMYG00000014779		ENSOMYG00000014779	NA	protein_coding	Rainbow trout	7	65.2646
ENSOMYG00000015795	zgc:123305	ENSOMYG00000015795	110528480	protein_coding	Rainbow trout	7	66.0333	phosphatidate phosphatase LPIN2-like [Source:NCBI gene
ENSOMYG00000004806	katnbl1	ENSOMYG00000004806	110529308	protein_coding	Rainbow trout	8	5.37991	KATNB1-like protein 1 [Source:NCBI gene
ENSOMYG00000039904	rnf8	ENSOMYG00000039904	110529428	protein_coding	Rainbow trout	8	10.5703	ring finger protein 8 [Source:NCBI gene
ENSOMYG00000006886		ENSOMYG00000006886	110530222	protein_coding	Rainbow trout	8	53.0062	zona pellucida sperm-binding protein 4-like [Source:NCBI gene
ENSOMYG00000017570	kif2c	ENSOMYG00000017570	110530317	protein_coding	Rainbow trout	8	58.9899	kinesin-like protein KIF2C [Source:NCBI gene
ENSOMYG00000030113	pbx1a	ENSOMYG00000030113	NA	protein_coding	Rainbow trout	8	62.3942	pre-B-cell leukemia homeobox 1a [Source:ZFIN
ENSOMYG00000025622	agap3	ENSOMYG00000025622	NA	protein_coding	Rainbow trout	8	66.6719	ArfGAP with GTPase domain, ankyrin repeat and PH domain 3 [Source:ZFIN
ENSOMYG00000018449	sema4e	ENSOMYG00000018449	NA	protein_coding	Rainbow trout	8	73.135	semaphorin 4e [Source:NCBI gene
ENSOMYG00000026067	mau2	ENSOMYG00000026067	NA	protein_coding	Rainbow trout	8	74.2322	MAU2 sister chromatid cohesion factor [Source:ZFIN
ENSOMYG00000001356	dapk3	ENSOMYG00000001356	NA	protein_coding	Rainbow trout	8	77.2415	death-associated protein kinase 3 [Source:ZFIN
ENSOMYG00000013572		ENSOMYG00000013572	NA	protein_coding	Rainbow trout	9	7.80389
ENSOMYG00000013964		ENSOMYG00000013964	110531559	protein_coding	Rainbow trout	9	8.38679	uncharacterized LOC110531559 [Source:NCBI gene
ENSOMYG00000039858	spryd4	ENSOMYG00000039858	110532041	protein_coding	Rainbow trout	9	32.4948	SPRY domain-containing protein 4-like [Source:NCBI gene
ENSOMYG00000043587	PRELID3B	ENSOMYG00000043587	110532053	protein_coding	Rainbow trout	9	32.8098	PRELI domain containing protein 3B-like [Source:NCBI gene
ENSOMYG00000043868	TKT	ENSOMYG00000043868	NA	protein_coding	Rainbow trout	9	33.0395	transketolase [Source:HGNC Symbol
ENSOMYG00000025476		ENSOMYG00000025476	NA	protein_coding	Rainbow trout	9	53.8492
ENSOMYG00000017587	src	ENSOMYG00000017587	110532620	protein_coding	Rainbow trout	9	56.2097	proto-oncogene tyrosine-protein kinase Src [Source:NCBI gene
ENSOMYG00000021718	tuba1c	ENSOMYG00000021718	NA	protein_coding	Rainbow trout	9	56.6212	tubulin alpha 1c [Source:HGNC Symbol
ENSOMYG00000025465		ENSOMYG00000025465	110533537	protein_coding	Rainbow trout	10	21.8716	uncharacterized protein C11orf87 homolog [Source:NCBI gene
ENSOMYG00000023844		ENSOMYG00000023844	110534229	protein_coding	Rainbow trout	10	46.6767	LHFPL tetraspan subfamily member 6 [Source:NCBI gene
ENSOMYG00000030426	dnaja1	ENSOMYG00000030426	110534269	protein_coding	Rainbow trout	10	49.0098	dnaJ homolog subfamily A member 1-like [Source:NCBI gene
ENSOMYG00000008288	ppp4r1	ENSOMYG00000008288	NA	protein_coding	Rainbow trout	11	8.07809	protein phosphatase 4, regulatory subunit 1 [Source:ZFIN
ENSOMYG00000031149	ssr1	ENSOMYG00000031149	110535306	protein_coding	Rainbow trout	11	11.7152	signal sequence receptor subunit 1 [Source:NCBI gene
ENSOMYG00000005526	msrb2	ENSOMYG00000005526	110535403	protein_coding	Rainbow trout	11	14.399	methionine-R-sulfoxide reductase B2, mitochondrial-like [Source:NCBI gene
ENSOMYG00000009021	tpk1	ENSOMYG00000009021	NA	protein_coding	Rainbow trout	11	15.2834	thiamin pyrophosphokinase 1 [Source:ZFIN
ENSOMYG00000007023	inpp5e	ENSOMYG00000007023	110535850	protein_coding	Rainbow trout	11	47.1111	72 kDa inositol polyphosphate 5-phosphatase-like [Source:NCBI gene
ENSOMYG00000041307	specc1la	ENSOMYG00000041307	110535899	protein_coding	Rainbow trout	11	48.5945	cytospin-A-like [Source:NCBI gene
ENSOMYG00000005733	sf3a1	ENSOMYG00000005733	110535938	protein_coding	Rainbow trout	11	49.7096	splicing factor 3A subunit 1-like [Source:NCBI gene
ENSOMYG00000010414		ENSOMYG00000010414	110536040	protein_coding	Rainbow trout	11	54.1842	AT-rich interactive domain-containing protein 5A-like [Source:NCBI gene
ENSOMYG00000019538	znf131	ENSOMYG00000019538	110536344	protein_coding	Rainbow trout	11	68.0916	intracellular hyaluronan-binding protein 4-like [Source:NCBI gene
ENSOMYG00000008044	mbd2	ENSOMYG00000008044	NA	protein_coding	Rainbow trout	12	3.97416	methyl-CpG binding domain protein 2 [Source:NCBI gene
ENSOMYG00000026964	MFSD14B	ENSOMYG00000026964	NA	protein_coding	Rainbow trout	12	10.998	major facilitator superfamily domain containing 14B [Source:HGNC Symbol
ENSOMYG00000003275	mzt2b	ENSOMYG00000003275	110537058	protein_coding	Rainbow trout	12	12.9016	mitotic-spindle organizing protein 2-like [Source:NCBI gene
ENSOMYG00000035740	iscua	ENSOMYG00000035740	100329201	protein_coding	Rainbow trout	12	18.0984	Oncorhynchus mykiss iron-sulfur cluster scaffold protein a (iscua), mRNA. [Source:RefSeq mRNA
ENSOMYG00000012956	acsl4b	ENSOMYG00000012956	101268925	protein_coding	Rainbow trout	12	25.1088	long-chain-fatty-acid--CoA ligase 4 [Source:NCBI gene
ENSOMYG00000008356		ENSOMYG00000008356	NA	protein_coding	Rainbow trout	12	66.8089
ENSOMYG00000027628	cnn1b	ENSOMYG00000027628	NA	protein_coding	Rainbow trout	12	70.9234	calponin 1, basic, smooth muscle, b [Source:ZFIN
ENSOMYG00000004797	ccdc47	ENSOMYG00000004797	110538638	protein_coding	Rainbow trout	12	79.352	coiled-coil domain-containing protein 47 [Source:NCBI gene
ENSOMYG00000007708	slc35b1	ENSOMYG00000007708	NA	protein_coding	Rainbow trout	12	79.5265	solute carrier family 35 member B1 [Source:NCBI gene
ENSOMYG00000003284	nde1	ENSOMYG00000003284	NA	protein_coding	Rainbow trout	12	85.8258	nudE neurodevelopment protein 1 [Source:ZFIN
ENSOMYG00000018561	rbfox2	ENSOMYG00000018561	NA	protein_coding	Rainbow trout	13	11.7225	RNA binding fox-1 homolog 2 [Source:ZFIN
ENSOMYG00000005976	msl1a	ENSOMYG00000005976	110486182	protein_coding	Rainbow trout	13	31.7878	male-specific lethal 1-like 1 [Source:NCBI gene
ENSOMYG00000004059	CNP	ENSOMYG00000004059	110486251	protein_coding	Rainbow trout	13	33.9149	2',3'-cyclic-nucleotide 3'-phosphodiesterase-like [Source:NCBI gene
ENSOMYG00000041679	CDC37	ENSOMYG00000041679	110486366	protein_coding	Rainbow trout	13	37.8848	hsp90 co-chaperone Cdc37-like [Source:NCBI gene
ENSOMYG00000007226	ACO2	ENSOMYG00000007226	110486418	protein_coding	Rainbow trout	13	39.4998	aconitate hydratase, mitochondrial-like [Source:NCBI gene
ENSOMYG00000011943	ppap2d	ENSOMYG00000011943	NA	protein_coding	Rainbow trout	13	47.3992	phosphatidic acid phosphatase type 2D [Source:ZFIN
ENSOMYG00000004711	sacm1la	ENSOMYG00000004711	NA	protein_coding	Rainbow trout	14	5.39272	SAC1 like phosphatidylinositide phosphatase a [Source:NCBI gene
ENSOMYG00000011609	chrac1	ENSOMYG00000011609	110488007	protein_coding	Rainbow trout	14	11.9788	chromatin accessibility complex protein 1-like [Source:NCBI gene
ENSOMYG00000007199	slc9a1	ENSOMYG00000007199	100136740	protein_coding	Rainbow trout	14	16.8502	Oncorhynchus mykiss solute carrier family 9 (sodium/hydrogen exchanger), member 1 (slc9a1), mRNA. [Source:RefSeq mRNA
ENSOMYG00000017004		ENSOMYG00000017004	110488279	protein_coding	Rainbow trout	14	26.7891	CREB-regulated transcription coactivator 2-like [Source:NCBI gene
ENSOMYG00000023159	selenoh	ENSOMYG00000023159	110488332	protein_coding	Rainbow trout	14	28.1102	histone H3-like centromeric protein A [Source:NCBI gene
ENSOMYG00000013135	hspa9	ENSOMYG00000013135	110488558	protein_coding	Rainbow trout	14	45.8303	stress-70 protein, mitochondrial [Source:NCBI gene
ENSOMYG00000019975	pcyt1ba	ENSOMYG00000019975	NA	protein_coding	Rainbow trout	15	7.6863	phosphate cytidylyltransferase 1, choline, beta a [Source:ZFIN
ENSOMYG00000003575	gramd1c	ENSOMYG00000003575	110489679	protein_coding	Rainbow trout	15	12.0925	GRAM domain-containing protein 1C-like [Source:NCBI gene
ENSOMYG00000004328		ENSOMYG00000004328	NA	protein_coding	Rainbow trout	15	12.4724
ENSOMYG00000006784	tm9sf1	ENSOMYG00000006784	110489767	protein_coding	Rainbow trout	15	17.3178	transmembrane 9 superfamily member 1 [Source:NCBI gene
ENSOMYG00000008525	ngdn	ENSOMYG00000008525	NA	protein_coding	Rainbow trout	15	17.4812	neuroguidin, EIF4E binding protein [Source:NCBI gene
ENSOMYG00000028717	pdss1	ENSOMYG00000028717	110489826	protein_coding	Rainbow trout	15	19.8703	decaprenyl diphosphate synthase subunit 1 [Source:NCBI gene
ENSOMYG00000003603	THNSL1	ENSOMYG00000003603	110489852	protein_coding	Rainbow trout	15	21.0939	threonine synthase like 1 [Source:NCBI gene
ENSOMYG00000003619	unm_sa821	ENSOMYG00000003619	NA	protein_coding	Rainbow trout	15	21.1015	un-named sa821 [Source:ZFIN
ENSOMYG00000029032	eci2	ENSOMYG00000029032	110490007	protein_coding	Rainbow trout	15	28.4281	enoyl-CoA delta isomerase 2, mitochondrial-like [Source:NCBI gene
ENSOMYG00000029817	akr1b1.2	ENSOMYG00000029817	110490236	protein_coding	Rainbow trout	15	45.8197	aldose reductase-like [Source:NCBI gene
ENSOMYG00000023505	nfyba	ENSOMYG00000023505	NA	protein_coding	Rainbow trout	15	51.8693	nuclear transcription factor Y, beta a [Source:ZFIN
ENSOMYG00000012684	hcls1	ENSOMYG00000012684	NA	protein_coding	Rainbow trout	15	54.9381	hematopoietic cell-specific Lyn substrate 1 [Source:ZFIN
ENSOMYG00000007428	RTN4RL1	ENSOMYG00000007428	NA	protein_coding	Rainbow trout	16	2.8037	reticulon 4 receptor like 1 [Source:HGNC Symbol
ENSOMYG00000007261	im:7160594	ENSOMYG00000007261	110491635	protein_coding	Rainbow trout	16	19.467	major facilitator superfamily domain-containing protein 1-like [Source:NCBI gene
ENSOMYG00000017674	idh3g	ENSOMYG00000017674	110491943	protein_coding	Rainbow trout	16	36.5183	isocitrate dehydrogenase [NAD] subunit gamma, mitochondrial-like [Source:NCBI gene
ENSOMYG00000018861	huwe1	ENSOMYG00000018861	NA	protein_coding	Rainbow trout	16	36.6549	HECT, UBA and WWE domain containing E3 ubiquitin protein ligase 1 [Source:ZFIN
ENSOMYG00000023635		ENSOMYG00000023635	110491966	protein_coding	Rainbow trout	16	37.4826	activin receptor type-1B-like [Source:NCBI gene
ENSOMYG00000026265	dazap2	ENSOMYG00000026265	110492102	protein_coding	Rainbow trout	16	42.2176	DAZ-associated protein 2-like [Source:NCBI gene
ENSOMYG00000005954		ENSOMYG00000005954	110492135	protein_coding	Rainbow trout	16	42.8507	kelch-like protein 12 [Source:NCBI gene
ENSOMYG00000038595	e2f1	ENSOMYG00000038595	110492203	protein_coding	Rainbow trout	16	46.5369	transcription factor E2F1-like [Source:NCBI gene
ENSOMYG00000045351	g6pd	ENSOMYG00000045351	110492369	protein_coding	Rainbow trout	16	52.6805	glucose-6-phosphate 1-dehydrogenase-like [Source:NCBI gene
ENSOMYG00000041984	vapb	ENSOMYG00000041984	110493884	protein_coding	Rainbow trout	17	24.9002	vesicle-associated membrane protein-associated protein B-like [Source:NCBI gene
ENSOMYG00000042821	ube2v1	ENSOMYG00000042821	NA	protein_coding	Rainbow trout	17	28.176	ubiquitin-conjugating enzyme E2 variant 1 [Source:ZFIN
ENSOMYG00000042641	hp1bp3	ENSOMYG00000042641	110494452	protein_coding	Rainbow trout	17	52.5099	heterochromatin protein 1-binding protein 3-like [Source:NCBI gene
ENSOMYG00000013334		ENSOMYG00000013334	110494777	protein_coding	Rainbow trout	17	69.1537	zinc finger E-box-binding homeobox 2-like [Source:NCBI gene
ENSOMYG00000005322	alas1	ENSOMYG00000005322	110494837	protein_coding	Rainbow trout	17	74.6715	5-aminolevulinate synthase, nonspecific, mitochondrial-like [Source:NCBI gene
ENSOMYG00000042681	dynlt3	ENSOMYG00000042681	110495508	protein_coding	Rainbow trout	18	6.24521	dynein light chain Tctex-type 3-like [Source:NCBI gene
ENSOMYG00000013637	cyp20a1	ENSOMYG00000013637	110495879	protein_coding	Rainbow trout	18	17.158	cytochrome P450 20A1-like [Source:NCBI gene
ENSOMYG00000012624	cbx3a	ENSOMYG00000012624	110496562	protein_coding	Rainbow trout	18	49.1046	chromobox protein homolog 3-like [Source:NCBI gene
ENSOMYG00000040041	ddx39b	ENSOMYG00000040041	NA	protein_coding	Rainbow trout	18	57.4096	DEAD (Asp-Glu-Ala-Asp) box polypeptide 39B [Source:ZFIN
ENSOMYG00000006252		ENSOMYG00000006252	NA	protein_coding	Rainbow trout	19	12.5284
ENSOMYG00000007320		ENSOMYG00000007320	NA	protein_coding	Rainbow trout	19	58.8987
ENSOMYG00000008758		ENSOMYG00000008758	NA	protein_coding	Rainbow trout	20	2.65866
ENSOMYG00000043425	trim8b	ENSOMYG00000043425	NA	protein_coding	Rainbow trout	20	33.0238	tripartite motif containing 8b [Source:ZFIN
ENSOMYG00000021946	tspan33a	ENSOMYG00000021946	110499790	protein_coding	Rainbow trout	21	4.20545	tetraspanin-33-like [Source:NCBI gene
ENSOMYG00000035855	flncb	ENSOMYG00000035855	NA	protein_coding	Rainbow trout	21	18.2084	filamin C, gamma b (actin binding protein 280) [Source:ZFIN
ENSOMYG00000036208	kpna3	ENSOMYG00000036208	110501294	protein_coding	Rainbow trout	22	7.25082	importin subunit alpha-4-like [Source:NCBI gene
ENSOMYG00000043233	csgalnact2	ENSOMYG00000043233	110502269	protein_coding	Rainbow trout	23	2.25252	chondroitin sulfate N-acetylgalactosaminyltransferase 2-like [Source:NCBI gene
ENSOMYG00000017635	vdac2	ENSOMYG00000017635	110502625	protein_coding	Rainbow trout	23	23.4559	voltage-dependent anion-selective channel protein 2-like [Source:NCBI gene
ENSOMYG00000046332	sfxn2	ENSOMYG00000046332	NA	protein_coding	Rainbow trout	23	29.9125	sideroflexin 2 [Source:ZFIN
ENSOMYG00000045437		ENSOMYG00000045437	NA	protein_coding	Rainbow trout	23	36.7025	cold shock domain containing C2 [Source:HGNC Symbol
ENSOMYG00000035443	tlcd5a	ENSOMYG00000035443	110503537	protein_coding	Rainbow trout	24	2.80779	transmembrane protein 136-like [Source:NCBI gene
ENSOMYG00000020310	snrpa	ENSOMYG00000020310	110503553	protein_coding	Rainbow trout	24	3.8418	U1 small nuclear ribonucleoprotein A-like [Source:NCBI gene
ENSOMYG00000027984		ENSOMYG00000027984	110503872	protein_coding	Rainbow trout	24	15.9461	lissencephaly-1 homolog A [Source:NCBI gene
ENSOMYG00000016293	srsf1a	ENSOMYG00000016293	110503923	protein_coding	Rainbow trout	24	17.6584	serine/arginine-rich splicing factor 1B-like [Source:NCBI gene
ENSOMYG00000045798	gdpd5b	ENSOMYG00000045798	NA	protein_coding	Rainbow trout	24	24.8361	glycerophosphodiester phosphodiesterase domain containing 5b [Source:ZFIN
ENSOMYG00000042953	serpine2	ENSOMYG00000042953	110504102	protein_coding	Rainbow trout	24	25.9472	glia-derived nexin-like [Source:NCBI gene
ENSOMYG00000040604	anapc15	ENSOMYG00000040604	110503187	protein_coding	Rainbow trout	24	31.319	anaphase-promoting complex subunit 15 [Source:NCBI gene
ENSOMYG00000044921	maea	ENSOMYG00000044921	NA	protein_coding	Rainbow trout	25	15.4858	macrophage erythroblast attacher [Source:NCBI gene
ENSOMYG00000045586	tmem33	ENSOMYG00000045586	110505150	protein_coding	Rainbow trout	25	34.9731	transmembrane protein 33-like [Source:NCBI gene
ENSOMYG00000045622		ENSOMYG00000045622	110505152	protein_coding	Rainbow trout	25	35.0348	LIM and calponin homology domains-containing protein 1-like [Source:NCBI gene
ENSOMYG00000033699	itpka	ENSOMYG00000033699	110505365	protein_coding	Rainbow trout	25	51.8249	inositol-trisphosphate 3-kinase A-like [Source:NCBI gene
ENSOMYG00000035256	si:ch211-195o20.7	ENSOMYG00000035256	110505391	protein_coding	Rainbow trout	25	52.9962	cytospin-A-like [Source:NCBI gene
ENSOMYG00000019280	COQ6	ENSOMYG00000019280	110505567	protein_coding	Rainbow trout	25	59.4874	ubiquinone biosynthesis monooxygenase COQ6, mitochondrial-like [Source:NCBI gene
ENSOMYG00000022425	tacc3	ENSOMYG00000022425	NA	protein_coding	Rainbow trout	25	61.0266	transforming, acidic coiled-coil containing protein 3 [Source:ZFIN
ENSOMYG00000029646	nrxn3a	ENSOMYG00000029646	NA	protein_coding	Rainbow trout	25	76.8094	neurexin 3a [Source:NCBI gene
ENSOMYG00000024221	atl1	ENSOMYG00000024221	NA	protein_coding	Rainbow trout	25	80.3474	atlastin GTPase 1 [Source:ZFIN
ENSOMYG00000046754	SHCBP1	ENSOMYG00000046754	110506368	protein_coding	Rainbow trout	26	10.1608	SHC SH2 domain-binding protein 1-like [Source:NCBI gene
ENSOMYG00000047100	ctcf	ENSOMYG00000047100	NA	protein_coding	Rainbow trout	26	19.1047	CCCTC-binding factor (zinc finger protein) [Source:ZFIN
ENSOMYG00000037234	caprin1a	ENSOMYG00000037234	NA	protein_coding	Rainbow trout	26	22.8771	cell cycle associated protein 1a [Source:ZFIN
ENSOMYG00000041561	swap70a	ENSOMYG00000041561	110506700	protein_coding	Rainbow trout	26	24.359	switch-associated protein 70-like [Source:NCBI gene
ENSOMYG00000041635	edc3	ENSOMYG00000041635	NA	protein_coding	Rainbow trout	26	24.4658	enhancer of mRNA decapping 3 homolog (S. cerevisiae) [Source:NCBI gene
ENSOMYG00000026564	wdr76	ENSOMYG00000026564	NA	protein_coding	Rainbow trout	26	28.7787	WD repeat domain 76 [Source:ZFIN
ENSOMYG00000022411	rhoub	ENSOMYG00000022411	110507430	protein_coding	Rainbow trout	27	6.55612	rho-related GTP-binding protein RhoU-like [Source:NCBI gene
ENSOMYG00000036519	sirt2	ENSOMYG00000036519	NA	protein_coding	Rainbow trout	27	12.675	sirtuin 2 (silent mating type information regulation 2, homolog) 2 (S. cerevisiae) [Source:NCBI gene
ENSOMYG00000042741	trpc4b	ENSOMYG00000042741	NA	protein_coding	Rainbow trout	27	17.2981	transient receptor potential cation channel, subfamily C, member 4a [Source:ZFIN
ENSOMYG00000037339	ITM2C	ENSOMYG00000037339	110507957	protein_coding	Rainbow trout	27	31.0656	integral membrane protein 2C-like [Source:NCBI gene
ENSOMYG00000019034		ENSOMYG00000019034	NA	protein_coding	Rainbow trout	28	5.57954
ENSOMYG00000046140	kif2c	ENSOMYG00000046140	110508733	protein_coding	Rainbow trout	28	21.3721	kinesin-like protein KIF2C [Source:NCBI gene
ENSOMYG00000043269	palmda	ENSOMYG00000043269	NA	protein_coding	Rainbow trout	28	28.2512	palmdelphin a [Source:ZFIN
ENSOMYG00000045431	RIPK2	ENSOMYG00000045431	110508995	protein_coding	Rainbow trout	28	31.7398	receptor-interacting serine/threonine-protein kinase 2-like [Source:NCBI gene
ENSOMYG00000034744	fbxl7	ENSOMYG00000034744	NA	protein_coding	Rainbow trout	28	36.4107	F-box and leucine-rich repeat protein 7 [Source:NCBI gene
ENSOMYG00000036007	olfm3b	ENSOMYG00000036007	NA	protein_coding	Rainbow trout	28	37.456	olfactomedin 3b [Source:ZFIN
ENSOMYG00000025398	tcea1	ENSOMYG00000025398	110509180	protein_coding	Rainbow trout	28	40.6664	transcription elongation factor A protein 1-like [Source:NCBI gene
ENSOMYG00000025475	atp6v1h	ENSOMYG00000025475	NA	protein_coding	Rainbow trout	28	40.698	ATPase H+ transporting V1 subunit H [Source:ZFIN
ENSOMYG00000044320	ppp2r2ab	ENSOMYG00000044320	110509872	protein_coding	Rainbow trout	29	24.3821	serine/threonine-protein phosphatase 2A 55 kDa regulatory subunit B alpha isoform-like [Source:NCBI gene
ENSOMYG00000046605	ggcx	ENSOMYG00000046605	NA	protein_coding	Rainbow trout	29	25.8786	gamma-glutamyl carboxylase [Source:ZFIN
ENSOMYG00000039910	pcxa	ENSOMYG00000039910	NA	protein_coding	Rainbow trout	29	28.0535	pyruvate carboxylase a [Source:ZFIN
ENSOMYG00000044361	GANAB	ENSOMYG00000044361	110509995	protein_coding	Rainbow trout	29	28.6316	neutral alpha-glucosidase AB-like [Source:NCBI gene
ENSOMYG00000036359	PAK3	ENSOMYG00000036359	NA	protein_coding	Rainbow trout	29	29.8214	p21 (RAC1) activated kinase 3 [Source:HGNC Symbol
ENSOMYG00000039177		ENSOMYG00000039177	NA	protein_coding	Rainbow trout	MSJN01054779.1	2.1e-05
ENSOMYG00000042211		ENSOMYG00000042211	NA	pseudogene	Rainbow trout	7	61.9517
ENSOMYG00000048147	NA	Not mapped	NA	NA	NA	NA	NA	NA
ENSOMYG00000048715	NA	Not mapped	NA	NA	NA	NA	NA	NA
ENSOMYG00000050120	NA	Not mapped	NA	NA	NA	NA	NA	NA
ENSOMYG00000050788	NA	Not mapped	NA	NA	NA	NA	NA	NA
ENSOMYG00000053095	NA	Not mapped	NA	NA	NA	NA	NA	NA
ENSOMYG00000053865	NA	Not mapped	NA	NA	NA	NA	NA	NA
ENSOMYG00000054232	NA	Not mapped	NA	NA	NA	NA	NA	NA
ENSOMYG00000056259	NA	Not mapped	NA	NA	NA	NA	NA	NA
ENSOMYG00000057774	NA	Not mapped	NA	NA	NA	NA	NA	NA
ENSOMYG00000060632	NA	Not mapped	NA	NA	NA	NA	NA	NA
ENSOMYG00000060750	NA	Not mapped	NA	NA	NA	NA	NA	NA
ENSOMYG00000066967	NA	Not mapped	NA	NA	NA	NA	NA	NA
ENSOMYG00000067516	NA	Not mapped	NA	NA	NA	NA	NA	NA
ENSOMYG00000068318	NA	Not mapped	NA	NA	NA	NA	NA	NA
ENSOMYG00000068994	NA	Not mapped	NA	NA	NA	NA	NA	NA
ENSOMYG00000069393	NA	Not mapped	NA	NA	NA	NA	NA	NA
ENSOMYG00000070446	NA	Not mapped	NA	NA	NA	NA	NA	NA
ENSOMYG00000071858	NA	Not mapped	NA	NA	NA	NA	NA	NA
ENSOMYG00000071958	NA	Not mapped	NA	NA	NA	NA	NA	NA
ENSOMYG00000072442	NA	Not mapped	NA	NA	NA	NA	NA	NA
ENSOMYG00000075203	NA	Not mapped	NA	NA	NA	NA	NA	NA
ENSOMYG00000075305	NA	Not mapped	NA	NA	NA	NA	NA	NA
ENSOMYG00000076265	NA	Not mapped	NA	NA	NA	NA	NA	NA
ENSOMYG00000076668	NA	Not mapped	NA	NA	NA	NA	NA	NA
