# Supplementary material for: Transcriptome Profiling Reveals Differences Between Rainbow Trout Eggs with High and Low Potential for Gynogenesis
Source: Genes (Basel). 2025 Jul 8;16(7):803. doi: 10.3390/genes16070803 (PMC12294859; doi:10.3390/genes16070803)
Supplement: Supplementary file 1 [file genes-16-00803-s001.zip › Supplementary FIle 4.xlsx]

## Sheet: BP enrichment
Enrichment FDR	nGenes	Pathway Genes	Fold Enrichment	Pathway	URL	Genes
0.132162	1	5	175.455	Nuclear membrane reassembly	http://amigo.geneontology.org/amigo/term/GO:0031468	ankle2
0.132162	1	7	125.325	Pos. reg. of dephosphorylation	http://amigo.geneontology.org/amigo/term/GO:0035306	ankle2
0.132162	1	11	79.7524	Mitochondrial translation	http://amigo.geneontology.org/amigo/term/GO:0032543	chchd1
0.132162	1	12	73.1064	Neuron migration	http://amigo.geneontology.org/amigo/term/GO:0001764	nsmfa
0.132162	1	15	58.4851	Membrane biogenesis	http://amigo.geneontology.org/amigo/term/GO:0044091	ankle2
0.132162	1	16	54.8298	Neural crest cell migration	http://amigo.geneontology.org/amigo/term/GO:0001755	alx1
0.132162	1	17	51.6045	Protein import into mitochondrial matrix	http://amigo.geneontology.org/amigo/term/GO:0030150	TIMM44
0.132162	1	21	41.7751	Mesenchymal cell development	http://amigo.geneontology.org/amigo/term/GO:0014031	alx1
0.132162	1	23	38.1425	Protein transmembrane import into intracellular organelle	http://amigo.geneontology.org/amigo/term/GO:0044743	TIMM44
0.132162	1	30	29.2426	Cellular response to insulin stimulus	http://amigo.geneontology.org/amigo/term/GO:0032869	IRS2
0.132162	1	31	28.2992	Pos. reg. of phosphorus metabolic proc.	http://amigo.geneontology.org/amigo/term/GO:0010562	ankle2
0.132162	1	31	28.2992	Reg. of protein dephosphorylation	http://amigo.geneontology.org/amigo/term/GO:0035304	ankle2
0.132162	1	32	27.4149	Response to insulin	http://amigo.geneontology.org/amigo/term/GO:0032868	IRS2
0.132162	2	175	10.026	Cell migration	http://amigo.geneontology.org/amigo/term/GO:0016477	alx1 nsmfa
0.132162	3	555	4.74204	Protein transport	http://amigo.geneontology.org/amigo/term/GO:0015031	TIMM44 myrip sec61ab
0.132162	3	600	4.38638	Cell differentiation	http://amigo.geneontology.org/amigo/term/GO:0030154	ppdpfa alx1 nsmfa
0.132162	5	1495	2.93404	Developmental proc.	http://amigo.geneontology.org/amigo/term/GO:0032502	hoxb7a ppdpfa alx1 gata2a nsmfa

## Sheet: CC enrichment
Enrichment FDR	nGenes	Pathway Genes	Fold Enrichment	Pathway	URL	Genes
0.116969	1	11	79.7524	Rough endoplasmic reticulum membrane	http://amigo.geneontology.org/amigo/term/GO:0030867	tmem97
0.116969	1	19	46.1725	Organellar ribosome	http://amigo.geneontology.org/amigo/term/GO:0000313	chchd1
0.116969	1	19	46.1725	Mitochondrial ribosome	http://amigo.geneontology.org/amigo/term/GO:0005761	chchd1
0.116969	1	24	36.5532	Nuclear membrane	http://amigo.geneontology.org/amigo/term/GO:0031965	tmem97
0.145549	1	48	18.2766	Mitochondrial matrix	http://amigo.geneontology.org/amigo/term/GO:0005759	chchd1
0.145549	1	55	15.9505	Nuclear envelope	http://amigo.geneontology.org/amigo/term/GO:0005635	tmem97
0.145549	1	69	12.7142	Lytic vacuole	http://amigo.geneontology.org/amigo/term/GO:0000323	tmem97
0.145549	1	69	12.7142	Lysosome	http://amigo.geneontology.org/amigo/term/GO:0005764	tmem97
0.183096	1	103	8.51725	Vacuole	http://amigo.geneontology.org/amigo/term/GO:0005773	tmem97
0.116969	2	239	7.34123	Endoplasmic reticulum membrane	http://amigo.geneontology.org/amigo/term/GO:0005789	tmem97 sec61ab
0.116969	2	242	7.25022	Endoplasmic reticulum subcompartment	http://amigo.geneontology.org/amigo/term/GO:0098827	tmem97 sec61ab
0.116969	2	245	7.16144	Nuclear outer membrane-endoplasmic reticulum membrane network	http://amigo.geneontology.org/amigo/term/GO:0042175	tmem97 sec61ab
0.116969	3	387	6.80059	Endoplasmic reticulum	http://amigo.geneontology.org/amigo/term/GO:0005783	tor3a tmem97 sec61ab
0.145549	2	307	5.71516	Organelle subcompartment	http://amigo.geneontology.org/amigo/term/GO:0031984	tmem97 sec61ab
0.145549	2	369	4.75489	Organelle envelope	http://amigo.geneontology.org/amigo/term/GO:0031967	TIMM44 tmem97
0.145549	2	369	4.75489	Envelope	http://amigo.geneontology.org/amigo/term/GO:0031975	TIMM44 tmem97
0.179192	2	478	3.67061	Mitochondrion	http://amigo.geneontology.org/amigo/term/GO:0005739	TIMM44 chchd1
0.145549	3	847	3.10724	Organelle membrane	http://amigo.geneontology.org/amigo/term/GO:0031090	TIMM44 tmem97 sec61ab
0.145549	3	883	2.98055	Endomembrane system	http://amigo.geneontology.org/amigo/term/GO:0012505	tor3a tmem97 sec61ab

## Sheet: MF enrichment
Enrichment FDR	nGenes	Pathway Genes	Fold Enrichment	Pathway	URL	Genes
0.0942949	1	3	292.426	Protein phosphatase 2A binding	http://amigo.geneontology.org/amigo/term/GO:0051721	ankle2
0.0942949	1	6	146.213	Cysteine-type endopeptidase activity involved in execution phase of apoptosis	http://amigo.geneontology.org/amigo/term/GO:0097200	CASP6
0.0942949	1	7	125.325	Phenylalanine-tRNA ligase activity	http://amigo.geneontology.org/amigo/term/GO:0004826	lrrc47
0.0942949	1	7	125.325	Cysteine-type endopeptidase activity involved in apoptotic proc.	http://amigo.geneontology.org/amigo/term/GO:0097153	CASP6
0.149451	1	17	51.6045	Insulin receptor binding	http://amigo.geneontology.org/amigo/term/GO:0005158	IRS2
0.149451	1	18	48.7376	Neuropeptide Y receptor activity	http://amigo.geneontology.org/amigo/term/GO:0004983	prlhr2a
0.149451	1	20	43.8638	NAD(P)+-protein-arginine ADP-ribosyltransferase activity	http://amigo.geneontology.org/amigo/term/GO:0003956
0.149451	1	20	43.8638	Manganese ion binding	http://amigo.geneontology.org/amigo/term/GO:0030145	ppm1ab
0.149451	1	21	41.7751	Chaperone binding	http://amigo.geneontology.org/amigo/term/GO:0051087	TIMM44
0.174555	1	30	29.2426	Phosphatase binding	http://amigo.geneontology.org/amigo/term/GO:0019902	ankle2
0.189967	1	50	17.5455	G protein activity	http://amigo.geneontology.org/amigo/term/GO:0003925	rasl11b
0.189967	1	56	15.6657	Aminoacyl-tRNA ligase activity	http://amigo.geneontology.org/amigo/term/GO:0004812	lrrc47
0.0429942	5	582	7.53674	DNA-binding transcription factor activity, RNA polymerase II-specific	http://amigo.geneontology.org/amigo/term/GO:0000981	hoxb7a alx1 hoxd10a sox8a gata2a
0.149451	3	562	4.68297	GTPase activity	http://amigo.geneontology.org/amigo/term/GO:0003924	rasl11b rem2
0.149451	4	848	4.1381	Guanyl nucleotide binding	http://amigo.geneontology.org/amigo/term/GO:0019001	rasl11b rem2 ARL3
0.0942949	6	1319	3.99064	DNA-binding transcription factor activity	http://amigo.geneontology.org/amigo/term/GO:0003700	hoxb7a irf9 alx1 hoxd10a sox8a gata2a
0.0942949	6	1503	3.5021	Transcription regulator activity	http://amigo.geneontology.org/amigo/term/GO:0140110	hoxb7a irf9 alx1 hoxd10a sox8a gata2a
0.189967	3	815	3.22924	GTP binding	http://amigo.geneontology.org/amigo/term/GO:0005525	rasl11b rem2 ARL3

## Sheet: KEGG enrichment
Enrichment FDR	nGenes	Pathway Genes	Fold Enrichment	Pathway	URL	Genes
0.162591	1	28	31.3313	Protein export	http://www.genome.jp/kegg-bin/show_pathway?omy03060	sec61ab
0.162591	1	33	26.5841	Retinol metabolism	http://www.genome.jp/kegg-bin/show_pathway?omy00830	ALDH1A1
0.134864	2	150	11.697	TGF-beta signaling pathway	http://www.genome.jp/kegg-bin/show_pathway?omy04350	smurf2 bmp7a
0.134864	2	151	11.6196	Ubiquitin mediated proteolysis	http://www.genome.jp/kegg-bin/show_pathway?omy04120	fbxw11a smurf2
0.134864	2	182	9.6404	Necroptosis	http://www.genome.jp/kegg-bin/show_pathway?omy04217	irf9 pgam5
