# Supplementary material for: Transcriptome Profiling Reveals Differences Between Rainbow Trout Eggs with High and Low Potential for Gynogenesis
Source: Genes (Basel). 2025 Jul 8;16(7):803. doi: 10.3390/genes16070803 (PMC12294859; doi:10.3390/genes16070803)
Supplement: Supplementary file 1 [file genes-16-00803-s001.zip › Supplementary FIle 5.xlsx]

## Sheet: BP enrichment
Enrichment FDR	nGenes	Pathway Genes	Fold Enrichment	Pathway	URL	Genes
0.102877	2	7	60.7246	Cyclic nucleotide catabolic proc.	http://amigo.geneontology.org/amigo/term/GO:0009214	CNP
0.102877	2	10	42.5072	Establishment of cell polarity	http://amigo.geneontology.org/amigo/term/GO:0030010	STK11 PAFAH1B1
0.141957	2	18	23.6151	Nucleotide catabolic proc.	http://amigo.geneontology.org/amigo/term/GO:0009166	CNP
0.141957	2	22	19.3215	Nucleoside phosphate catabolic proc.	http://amigo.geneontology.org/amigo/term/GO:1901292	CNP
0.141957	2	23	18.4814	Hexose biosynthetic proc.	http://amigo.geneontology.org/amigo/term/GO:0019319	pcxa maea
0.141957	2	23	18.4814	Monosaccharide biosynthetic proc.	http://amigo.geneontology.org/amigo/term/GO:0046364	pcxa maea
0.141957	2	23	18.4814	Gluconeogenesis	http://amigo.geneontology.org/amigo/term/GO:0006094	pcxa maea
0.141957	2	24	17.7113	Microtubule cytoskeleton organization involved in mitosis	http://amigo.geneontology.org/amigo/term/GO:1902850	PAFAH1B1 tacc3
0.102877	3	38	16.7792	Glucose metabolic proc.	http://amigo.geneontology.org/amigo/term/GO:0006006	pcxa maea g6pd
0.141957	3	71	8.9804	Hexose metabolic proc.	http://amigo.geneontology.org/amigo/term/GO:0019318	pcxa maea g6pd
0.141957	3	76	8.38958	Monosaccharide metabolic proc.	http://amigo.geneontology.org/amigo/term/GO:0005996	pcxa maea g6pd
0.136186	4	114	7.45741	Mitotic cell cycle proc.	http://amigo.geneontology.org/amigo/term/GO:1903047	PAFAH1B1 tacc3 mau2 anapc15
0.102877	5	165	6.44049	Microtubule-based movement	http://amigo.geneontology.org/amigo/term/GO:0007018	kifc3 kif2c PAFAH1B1 si:ch73-222h13.1
0.141957	5	205	5.18381	Small molecule biosynthetic proc.	http://amigo.geneontology.org/amigo/term/GO:0044283	tpk1 COQ6 itpka pcxa maea
0.141957	5	231	4.60035	Cell cycle proc.	http://amigo.geneontology.org/amigo/term/GO:0022402	PAFAH1B1 tacc3 mau2 anapc15
0.102877	8	402	4.22957	Microtubule-based proc.	http://amigo.geneontology.org/amigo/term/GO:0007017	tube1 kifc3 kif2c PAFAH1B1 tuba1c tacc3 si:ch73-222h13.1
0.136186	12	959	2.65947	Small molecule metabolic proc.	http://amigo.geneontology.org/amigo/term/GO:0044281	ahcy THNSL1 unm_sa821 CNP tpk1 insig2 COQ6 itpka pcxa maea g6pd

## Sheet: CC enrichment
Enrichment FDR	nGenes	Pathway Genes	Fold Enrichment	Pathway	URL	Genes
0.0272381	2	8	53.134	CCAAT-binding factor complex	http://amigo.geneontology.org/amigo/term/GO:0016602	chrac1 nfyba
0.144946	1	4	53.134	Extrinsic component of mitochondrial inner membrane	http://amigo.geneontology.org/amigo/term/GO:0031314	COQ6
0.144946	1	6	35.4227	AP-1 adaptor complex	http://amigo.geneontology.org/amigo/term/GO:0030121	AP2A2
0.144946	1	6	35.4227	AP-2 adaptor complex	http://amigo.geneontology.org/amigo/term/GO:0030122	AP2A2
0.144946	1	6	35.4227	Clathrin coat of endocytic vesicle	http://amigo.geneontology.org/amigo/term/GO:0030128	AP2A2
0.144946	1	6	35.4227	Protein phosphatase 4 complex	http://amigo.geneontology.org/amigo/term/GO:0030289	ppp4r1
0.144946	1	6	35.4227	Clathrin-coated endocytic vesicle membrane	http://amigo.geneontology.org/amigo/term/GO:0030669	AP2A2
0.138799	2	29	14.6577	Magnesium-dependent protein serine/threonine phosphatase complex	http://amigo.geneontology.org/amigo/term/GO:0005963	ppp4r1 ppp2r2ab
0.144946	2	35	12.1449	Protein serine/threonine phosphatase complex	http://amigo.geneontology.org/amigo/term/GO:0008287	ppp4r1 ppp2r2ab
0.144946	2	39	10.8993	Spindle	http://amigo.geneontology.org/amigo/term/GO:0005819	mzt2b specc1la
0.0196014	5	121	8.78248	Microtubule	http://amigo.geneontology.org/amigo/term/GO:0005874	tube1 kif2c PAFAH1B1 tuba1c
0.0623332	5	184	5.77544	Polymeric cytoskeletal fiber	http://amigo.geneontology.org/amigo/term/GO:0099513	tube1 kif2c PAFAH1B1 tuba1c
0.0196014	7	267	5.57211	Microtubule cytoskeleton	http://amigo.geneontology.org/amigo/term/GO:0015630	mzt2b tube1 kif2c PAFAH1B1 tuba1c specc1la
0.13333	5	242	4.39124	Supramolecular polymer	http://amigo.geneontology.org/amigo/term/GO:0099081	tube1 kif2c PAFAH1B1 tuba1c
0.13333	5	242	4.39124	Supramolecular fiber	http://amigo.geneontology.org/amigo/term/GO:0099512	tube1 kif2c PAFAH1B1 tuba1c
0.144946	4	239	3.55709	Endoplasmic reticulum membrane	http://amigo.geneontology.org/amigo/term/GO:0005789	ccdc47 insig2 ssr1 vapb
0.144946	6	478	2.66782	Mitochondrion	http://amigo.geneontology.org/amigo/term/GO:0005739	COX5B alas1 vdac2 idh3g COQ6 PRELID3B
0.138799	9	726	2.63474	Cytoskeleton	http://amigo.geneontology.org/amigo/term/GO:0005856	mzt2b katnbl1 tube1 kif2c PAFAH1B1 tuba1c specc1la FRMPD4
0.144946	9	847	2.25835	Organelle membrane	http://amigo.geneontology.org/amigo/term/GO:0031090	ccdc47 insig2 AP2A2 vdac2 COQ6 atp6v1h ssr1 vapb csgalnact2

## Sheet: KEGG enrichment
Enrichment FDR	nGenes	Pathway Genes	Fold Enrichment	Pathway	URL	Genes
0.108648	2	17	25.0042	2-Oxocarboxylic acid metabolism	http://www.genome.jp/kegg-bin/show_pathway?omy01210	ACO2 idh3g
0.180271	1	9	23.6151	Ubiquinone and other terpenoid-quinone biosynthesis	http://www.genome.jp/kegg-bin/show_pathway?omy00130	COQ6
0.189617	1	11	19.3215	Riboflavin metabolism	http://www.genome.jp/kegg-bin/show_pathway?omy00740	flad1
0.139573	2	32	13.2835	Citrate cycle (TCA cycle)	http://www.genome.jp/kegg-bin/show_pathway?omy00020	ACO2 idh3g
0.139573	2	35	12.1449	Fatty acid degradation	http://www.genome.jp/kegg-bin/show_pathway?omy00071	acsl4b eci2
0.179205	2	53	8.02023	Ferroptosis	http://www.genome.jp/kegg-bin/show_pathway?omy04216	acsl4b vdac2
0.135858	3	83	7.68203	Peroxisome	http://www.genome.jp/kegg-bin/show_pathway?omy04146	acsl4b crot eci2
0.180271	2	58	7.32883	Ether lipid metabolism	http://www.genome.jp/kegg-bin/show_pathway?omy00565	PAFAH1B1
0.180271	2	65	6.53957	Glycerolipid metabolism	http://www.genome.jp/kegg-bin/show_pathway?omy00561	zgc:123305 akr1b1.2
0.180271	2	65	6.53957	Inositol phosphate metabolism	http://www.genome.jp/kegg-bin/show_pathway?omy00562	inpp5e itpka
0.180271	2	68	6.25106	Phosphatidylinositol signaling system	http://www.genome.jp/kegg-bin/show_pathway?omy04070	inpp5e itpka
0.139573	3	103	6.19037	Progesterone-mediated oocyte maturation	http://www.genome.jp/kegg-bin/show_pathway?omy04914	ccnb1 anapc15
0.135858	4	151	5.63009	Cell cycle	http://www.genome.jp/kegg-bin/show_pathway?omy04110	dbf4 e2f1 ccnb1 anapc15
0.189617	2	78	5.44964	Biosynthesis of amino acids	http://www.genome.jp/kegg-bin/show_pathway?omy01230	ACO2 idh3g
0.166289	3	121	5.26949	Carbon metabolism	http://www.genome.jp/kegg-bin/show_pathway?omy01200	ACO2 idh3g g6pd
0.180271	3	151	4.22257	Biosynthesis of cofactors	http://www.genome.jp/kegg-bin/show_pathway?omy01240	flad1 alas1 COQ6
0.166289	4	210	4.04831	Protein processing in endoplasmic reticulum	http://www.genome.jp/kegg-bin/show_pathway?omy04141	si:ch211-1i11.3 dnaja1 ssr1 GANAB
0.180271	3	164	3.88786	Spliceosome	http://www.genome.jp/kegg-bin/show_pathway?omy03040	sf3a1 srsf1a snrpa
0.177931	4	229	3.71242	Cellular senescence	http://www.genome.jp/kegg-bin/show_pathway?omy04218	NFATC1 vdac2 e2f1 ccnb1
0.019484	18	1489	2.56927	Metabolic pathways	http://www.genome.jp/kegg-bin/show_pathway?omy01100	flad1 COX5B ahcy alas1 inpp5e ACO2 acsl4b zgc:123305 idh3g PAFAH1B1 COQ6 akr1b1.2 mccc1 itpka csgalnact2 GANAB g6pd
