# Supplementary material for: Transcriptome Profiling Reveals Differences Between Rainbow Trout Eggs with High and Low Potential for Gynogenesis
Source: Genes (Basel). 2025 Jul 8;16(7):803. doi: 10.3390/genes16070803 (PMC12294859; doi:10.3390/genes16070803)
Supplement: Supplementary file 1 [file genes-16-00803-s001.zip › Supplementary File 6.xlsx]

## Sheet: qPCR Primers
Primers for genes analyzed with qPCR
Gene	F (5'-3')	R (5'-3')
EF1-a	GATCCAGAAGGAGGTCACCA	TTACGTTCGACCTTCCATC
rem2	AGGGATATCAGGGGAGTGCT	CTCGTAGCCTTCTCCACAGG
irs2a	CCAGAGAGGCAAGGATGAGT	CCCAGGGATAGCCTCTTCTC
pbx2	TCGCCAAACAGTGTAGCATC	GCCGTCTTCATGGCATAGAT
slc9a1b	GTGTTTGGGGAGTCCCTTCT	ACCACGCCTAGGAACACATC
dazap	CAGCAAGCTGTGTACCCTCA	TGCACATACCTGGGCTGATA
fstl3	GAGTGTGTCCTCCTGATGGC	TCGGACTTCAGCGGTATTGG

## Sheet: Correlation
Analysis of correlation coefficient between results of qPCR and RNA-Seq
	Pearson				Spearman
	r		p		rho		p
dazap2	0.464		0.11		0.401		0.176
fstl3	0.259		0.371		0.209		0.473
pbx2	0.162		0.729		-0.071		0.906
slc9a1b	0.342		0.452		0.143		0.783
irs2a	0.76		0.24		0.2		0.917
rem2	0.234		0.766		-0.4		0.75
All (mean)	0.370167				0.0803333
* p < .05, ** p < .01, *** p < .001
